# Supplementary material for: Transcriptome profiling of maternal stress‐induced wing dimorphism in pea aphids
Source: Ecol Evol. 2019 Oct 2;9(20):11848–62. doi: 10.1002/ece3.5692 (PMC6822051; doi:10.1002/ece3.5692)
Supplement: Supplementary file 1 [file ECE3-9-11848-s001.xlsx]

## Sheet: S1
Supplementry Table S1: List of sample correlation coefficient
CR: crowding SO: solitary HE: hexane EB: EBF NP: non-predation PR: predation
Sample	CR1	CR2	CR3	CR4	SO1	SO2	SO3	SO4	HE1	HE2	HE3	HE4	EB1	EB2	EB3	EB4	NP1	NP2	NP3	NP4	PR1	PR2	PR3	PR4
CR1	1	0.993	0.463	0.981	0.976	0.957	0.961	0.964	0.986	0.547	0.545	0.978	0.987	0.363	0.585	0.968	0.914	0.379	0.955	0.971	0.948	0.538	0.398	0.977
CR2	0.993	1	0.515	0.972	0.973	0.973	0.973	0.959	0.995	0.61	0.599	0.967	0.997	0.377	0.625	0.952	0.944	0.434	0.957	0.971	0.971	0.593	0.446	0.979
CR3	0.463	0.515	1	0.385	0.468	0.554	0.505	0.394	0.541	0.868	0.97	0.371	0.543	0.784	0.968	0.327	0.679	0.984	0.405	0.456	0.629	0.96	0.974	0.478
CR4	0.981	0.972	0.385	1	0.951	0.92	0.958	0.971	0.956	0.458	0.467	0.992	0.96	0.331	0.522	0.985	0.86	0.295	0.957	0.966	0.907	0.458	0.325	0.969
SO1	0.976	0.973	0.468	0.951	1	0.98	0.959	0.969	0.98	0.545	0.552	0.968	0.966	0.365	0.592	0.964	0.936	0.393	0.973	0.988	0.963	0.553	0.411	0.988
SO2	0.957	0.973	0.554	0.92	0.98	1	0.959	0.942	0.984	0.649	0.64	0.932	0.973	0.39	0.658	0.92	0.976	0.487	0.96	0.971	0.988	0.643	0.492	0.974
SO3	0.961	0.973	0.505	0.958	0.959	0.959	1	0.963	0.971	0.597	0.58	0.962	0.972	0.36	0.605	0.95	0.931	0.416	0.979	0.976	0.961	0.58	0.428	0.98
SO4	0.964	0.959	0.394	0.971	0.969	0.942	0.963	1	0.959	0.466	0.473	0.978	0.95	0.325	0.521	0.977	0.883	0.31	0.975	0.984	0.923	0.471	0.337	0.982
HE1	0.986	0.995	0.541	0.956	0.98	0.984	0.971	0.959	1	0.636	0.626	0.959	0.996	0.39	0.65	0.946	0.961	0.465	0.958	0.974	0.981	0.623	0.473	0.982
HE2	0.547	0.61	0.868	0.458	0.545	0.649	0.597	0.466	0.636	1	0.936	0.443	0.642	0.42	0.835	0.393	0.787	0.85	0.49	0.536	0.731	0.942	0.781	0.564
HE3	0.545	0.599	0.97	0.467	0.552	0.64	0.58	0.473	0.626	0.936	1	0.455	0.625	0.67	0.968	0.41	0.764	0.963	0.484	0.542	0.713	0.997	0.933	0.566
HE4	0.978	0.967	0.371	0.992	0.968	0.932	0.962	0.978	0.959	0.443	0.455	1	0.955	0.326	0.515	0.997	0.868	0.283	0.971	0.98	0.913	0.449	0.315	0.98
EB1	0.987	0.997	0.543	0.96	0.966	0.973	0.972	0.95	0.996	0.642	0.625	0.955	1	0.387	0.645	0.938	0.954	0.463	0.95	0.964	0.976	0.619	0.471	0.973
EB2	0.363	0.377	0.784	0.331	0.365	0.39	0.36	0.325	0.39	0.42	0.67	0.326	0.387	1	0.818	0.306	0.433	0.782	0.323	0.357	0.419	0.638	0.866	0.369
EB3	0.585	0.625	0.968	0.522	0.592	0.658	0.605	0.521	0.65	0.835	0.968	0.515	0.645	0.818	1	0.477	0.753	0.957	0.528	0.583	0.716	0.957	0.966	0.605
EB4	0.968	0.952	0.327	0.985	0.964	0.92	0.95	0.977	0.946	0.393	0.41	0.997	0.938	0.306	0.477	1	0.845	0.239	0.97	0.975	0.894	0.405	0.275	0.973
NP1	0.914	0.944	0.679	0.86	0.936	0.976	0.931	0.883	0.961	0.787	0.764	0.868	0.954	0.433	0.753	0.845	1	0.624	0.905	0.928	0.994	0.769	0.61	0.937
NP2	0.379	0.434	0.984	0.295	0.393	0.487	0.416	0.31	0.465	0.85	0.963	0.283	0.463	0.782	0.957	0.239	0.624	1	0.322	0.38	0.564	0.956	0.988	0.403
NP3	0.955	0.957	0.405	0.957	0.973	0.96	0.979	0.975	0.958	0.49	0.484	0.971	0.95	0.323	0.528	0.97	0.905	0.322	1	0.99	0.94	0.486	0.345	0.984
NP4	0.971	0.971	0.456	0.966	0.988	0.971	0.976	0.984	0.974	0.536	0.542	0.98	0.964	0.357	0.583	0.975	0.928	0.38	0.99	1	0.958	0.544	0.4	0.997
PR1	0.948	0.971	0.629	0.907	0.963	0.988	0.961	0.923	0.981	0.731	0.713	0.913	0.976	0.419	0.716	0.894	0.994	0.564	0.94	0.958	1	0.716	0.56	0.966
PR2	0.538	0.593	0.96	0.458	0.553	0.643	0.58	0.471	0.623	0.942	0.997	0.449	0.619	0.638	0.957	0.405	0.769	0.956	0.486	0.544	0.716	1	0.92	0.567
PR3	0.398	0.446	0.974	0.325	0.411	0.492	0.428	0.337	0.473	0.781	0.933	0.315	0.471	0.866	0.966	0.275	0.61	0.988	0.345	0.4	0.56	0.92	1	0.422
PR4	0.977	0.979	0.478	0.969	0.988	0.974	0.98	0.982	0.982	0.564	0.566	0.98	0.973	0.369	0.605	0.973	0.937	0.403	0.984	0.997	0.966	0.567	0.422	1

## Sheet: S2
Supplementry Table S2: List of primer sequences designed for qPCR
Gene ID	Gene	Forward primer 5' - 3'	Reverse primer 5' - 3'
LOC100160934	cp17	CACCTACGATGTCAAGAGCCA	TTCAACGGTACGGGTGGAAC
LOC 100167110	cp38	GCACAGCCAATCCGAATACA	TCTTGACGACGGCGTTGAA
LOC 100187582	cp28	CAACGCTGAGGTCAAGAAGG	TCCGAAGTCGTCATTGGTGAT
LOC 100162293	cp9	CCTACGATGTCAAGAGCCAATC	CAGCGGTGTATTCAACGGTAC
LOC 100167812	cp23	CCGACCCCATACAACTTCGA	AACCGTGTCCGTGTCCTTCA
LOC 100161687	cp19	TACGATGTCAAGAGCCAATCC	TTGTAGTCATCGGCGGTGTAT
LOC 100162998	cp37	AAGAACGAAGGTGGATACAAGG	AAAAGATGAAGAAGGGTGTTGG
LOC 100162997	cp5	CGCACCAACACCATACAACTT	GAACCATCGGCTTCCAAAA
LOC 100161766	cp35	CGTCAAGAACGAAGGTGGATA	AGGGTGGTACACGAAGAAACAT
LOC 100169161	cp15	TAAACGACGGACACGGAAAC	ATGATGGATTGGCTCATGGTA
LOC 100162371	cp45	ACGACATCAAGAGCCAATCCG	CGAAACCGTTGTAGTCGTCAGC
LOC 100187584	cp25	AATACAGCGTAAACGACCCACA	GAACCATCGGCTTCCAAAA
LOC 100165076	cp12	CCTACGATGTCAAGAGCCAATC	CAGCGGTGTATTCAACGGTAC
LOC 100160984	cp43	CACGACGATGCCACATACGA	TGTGCCTTCTTTCTTCACTTCA
LOC 100159526	cp62	GGACCAAGAAGAAGTTCGTGAC	ACGACAGCGTTGAATCCGT
LOC 100158914	cp29	CAACGCTGAGGTCAAGAAGG	TGATGTCGGTGTTTGAGATGC
LOC 100164365	cp10	ACAAACCAGCGTTCTCAATACC	GTTACCGTTTCCGTCAGCATA
LOC 100160341	cp44	CACGACGATGCCACATACGA	TGTGCCTTCTTTCTTCACTTCA
LOC 100167065	cp7	TACCGCACTCGCCCAATACT	TTCCAAAAGGCTGTAAGTTCCT
LOC 100160292	cp16	GCCAATCTGAATACGCTGACG	CGTTGAATCCGTAGTTGTCGG
LOC 100187583	cp26	AATACAGCGTAAACGACCCACA	GAACCATCGGCTTCCAAAA
LOC 100165873	cp33	CGTCAAGAACGAAGGTGGATA	AGGGTGGTACACGAAGAAACAT
LOC 100158870	cp30	AACTATCGCCGTCTTTGCC	GCCTTGGGTGCTGAGTATGA

## Sheet: S3
Supplementary Table S3: All expressed transcripts in crowding-treated maternal sample and solitary-treated maternal sample
Gene ID	Description	Control	Treat	Log2(Fold_change)	q-value
ACYPI38370	uncharacterized LOC100574789	559.673	229.708	-1.28478	0
Cox10	COX10 homolog, cytochrome c oxidase assembly protein, heme A: farnesyltransferase	40.2739	64.0434	0.669204	0
Csl4	exosomal core protein Csl4	31.0379	51.2261	0.722848	0
Hsc70-3	heat shock protein cognate 3	796.065	561.365	-0.503947	0
LOC100159048	uncharacterized LOC100159048	9.89149	21.4626	1.11757	0
LOC100159110	uncharacterized protein LOC100159110	9.65789	19.1569	0.988085	0
LOC100159248	cytochrome P450 protein	16.4642	29.4751	0.840165	0
LOC100159324	uncharacterized LOC100159324	22.1941	37.8702	0.770886	0
LOC100159576	inositol oxygenase-like	32.424	77.2266	1.25204	0
LOC100159691	UDP-glucuronosyltransferase 1-7C-like	4.69893	11.2601	1.26081	0
LOC100159778	glycogen phosphorylase-like	310.383	195.603	-0.66612	0
LOC100159856	e3 ubiquitin-protein ligase RFWD3-like	28.5376	42.9016	0.58817	0
LOC100160232	uncharacterized LOC100160232	10.3187	17.5092	0.762855	0
LOC100160420	uncharacterized family 31 glucosidase KIAA1161-like	2.14763	6.23583	1.53783	0
LOC100160427	pantothenate kinase 1-like	27.434	52.6734	0.941108	0
LOC100160498	plasminogen activator inhibitor 1-like	18.4611	28.3002	0.616324	0
LOC100160736	heat shock protein 83-like	2179.99	1341.52	-0.700455	0
LOC100161219	ring canal kelch homolog	8.39698	36.3878	2.11551	0
LOC100161350	uncharacterized LOC100161350	51.8193	73.4384	0.503046	0
LOC100161399	calreticulin-like	1039.23	610.573	-0.767273	0
LOC100161577	collagen alpha-1(IV) chain-like	381.64	271.284	-0.492409	0
LOC100161887	androgen-induced gene 1 protein-like	37.4839	56.5102	0.592241	0
LOC100162436	embryonic polarity protein dorsal-like	3.93597	12.7882	1.70002	0
LOC100162535	general transcription factor IIH subunit 2-like	12.8423	22.3958	0.802324	0
LOC100162620	uncharacterized LOC100162620	127.213	36.7362	-1.79197	0
LOC100162684	cyclin-L2-like	42.3929	56.5055	0.414568	0
LOC100162857	uncharacterized LOC100162857	5.51689	9.88718	0.841705	0
LOC100163035	uncharacterized LOC100163035	3.03841	12.4438	2.03404	0
LOC100163120	uncharacterized LOC100163120	90.2649	154.942	0.77949	0
LOC100163170	uncharacterized LOC100163170	40.4414	53.6213	0.406972	0
LOC100163195	cytochrome P450 6a2-like	8.51616	18.8708	1.14788	0
LOC100163339	glutaryl-Coenzyme A dehydrogenase-like	95.2091	124.188	0.383354	0
LOC100163457	gamma-glutamylcysteine synthetase, putative	30.8152	62.2923	1.01541	0
LOC100163560	uncharacterized LOC100163560	483.225	321.89	-0.586127	0
LOC100164113	cuticle protein-like	1422.81	741.305	-0.940601	0
LOC100164234	ig-like and fibronectin type-III domain-containing protein C25G4.10-like	19.2186	28.6058	0.573804	0
LOC100164244	elongation of very long chain fatty acids protein AAEL008004-like	46.267	74.246	0.68233	0
LOC100164245	gastric triacylglycerol lipase-like	9.93034	30.713	1.62893	0
LOC100164267	uncharacterized LOC100164267	27.8941	38.6768	0.47151	0
LOC100164538	uncharacterized LOC100164538	1886.62	653.817	-1.52885	0
LOC100164691	nose resistant to fluoxetine protein 6-like	8.45374	25.9	1.61529	0
LOC100164962	uncharacterized LOC100164962	14.7901	26.7031	0.852375	0
LOC100165519	phospholipase DDHD2-like	7.12409	32.6717	2.19726	0
LOC100165688	arf-GAP with coiled-coil, ANK repeat and PH domain-containing protein 3-like	15.8394	21.9637	0.471599	0
LOC100165702	uncharacterized LOC100165702	52.0983	96.0229	0.882143	0
LOC100165748	tubulin-specific chaperone cofactor E-like protein-like	21.9161	51.6633	1.23714	0
LOC100165853	protein phosphatase PHLPP-like protein-like	15.1753	37.481	1.30443	0
LOC100166080	zinc finger FYVE domain-containing protein 1-like	8.47219	16.4194	0.954595	0
LOC100166102	protein CREG2-like	13.2679	31.1653	1.232	0
LOC100166146	uncharacterized LOC100166146	20.6961	26.4404	0.353382	0
LOC100166470	diuretic hormone receptor-like	7.26866	14.0445	0.950248	0
LOC100166707	protein takeout-like	54.7771	76.5912	0.483605	0
LOC100166712	uncharacterized LOC100166712	105.072	179.733	0.774474	0
LOC100166950	uncharacterized LOC100166950	340.667	192.864	-0.820775	0
LOC100167028	bacitracin synthase 3-like	43.8522	92.8954	1.08296	0
LOC100167077	autophagy-related protein 9A-like	9.93525	17.1812	0.790199	0
LOC100167235	max-like protein X-like	17.4304	32.2957	0.889734	0
LOC100167518	prostatic acid phosphatase-like	6.60707	22.7806	1.78573	0
LOC100167736	uncharacterized LOC100167736	1908.69	1365.21	-0.483455	0
LOC100167919	uncharacterized LOC100167919	25.4448	46.9831	0.884772	0
LOC100168097	forkhead box protein O-like	42.2099	68.3941	0.696289	0
LOC100168430	venom protease-like	6.76499	15.712	1.21571	0
LOC100168454	cytochrome P450 6a2-like	19.9701	29.9853	0.586416	0
LOC100168628	uncharacterized LOC100168628	25.5484	38.156	0.578673	0
LOC100168691	probable galactose-1-phosphate uridylyltransferase-like	19.4514	46.0148	1.24223	0
LOC100168737	uncharacterized LOC100168737	566.587	236.921	-1.25789	0
LOC100168942	TLP-PA-domain protein	16.0418	39.9308	1.31567	0
LOC100169180	solute carrier family 25 member 36-like	13.3498	25.0156	0.906011	0
LOC100169457	tubulin alpha chain-like	4117.49	2848.38	-0.531622	0
LOC100169537	proton-coupled folate transporter-like	5.36726	10.9109	1.02352	0
LOC100169576	facilitated trehalose transporter Tret1-like	7.55173	26.0577	1.78683	0
LOC100568675	nose resistant to fluoxetine protein 6-like	6.9779	16.5642	1.2472	0
LOC100569360	facilitated trehalose transporter Tret1-like	10.9457	22.5845	1.04497	0
LOC100569479	uncharacterized LOC100569479	16.394	33.145	1.01562	0
LOC100570534	hemK methyltransferase family member 2-like	30.4334	43.8196	0.525923	0
LOC100570601	uncharacterized LOC100570601	9.87844	18.8127	0.929349	0
LOC100571146	uncharacterized LOC100571146	11.2834	47.6638	2.07869	0
LOC100571626	uncharacterized LOC100571626	1607.2	1155.75	-0.475717	0
LOC100571773	ubiquitin carboxyl-terminal hydrolase 3-like	15.3466	23.6914	0.626447	0
LOC100572500	putative fatty acyl-CoA reductase CG5065-like	12.235	31.2197	1.35144	0
LOC100573285	uncharacterized LOC100573285	2141.63	1445.86	-0.566783	0
LOC100573424	uncharacterized LOC100573424	2.52411	13.906	2.46186	0
LOC100575339	uncharacterized LOC100575339	15.3366	48.0737	1.64827	0
LOC100575549	uncharacterized LOC100575549	9.63704	17.8491	0.88919	0
LOC100575678	uncharacterized LOC100575678	2.09418	7.91358	1.91795	0
LOC103308251	LOC103308251	6.90212	20.1737	1.54737	0
LOC103308821	LOC103308821	9.99793	48.246	2.27071	0
LOC103310142	LOC103310142	7.72872	17.8693	1.20918	0
LOC103310202	LOC103310202	3.04253	13.9113	2.19291	0
LOC103310805	LOC103310805	1327.57	645.617	-1.04004	0
LOC103311521	LOC103311521	4.18236	19.8336	2.24555	0
LOC103311860	LOC103311860	4.12812	7.75098	0.908891	0
Pla2g7	phospholipase A2, group VII	11.1481	19.7803	0.827272	0
cp29	cuticular protein 29	1544.73	1062.88	-0.539377	0
LOC100166459	tubulin beta-4 chain-like	281.546	147.921	-0.92855	4.80896e-307
LOC100168016	cystathionine gamma-lyase-like	630.776	355.466	-0.827414	2.57619e-303
LOC100159560	cystathionase-like	739.976	386.137	-0.938365	7.17212e-300
LOC100159654	tubulin beta-3 chain-like	306.144	162.807	-0.911044	1.90843e-295
LOC100164598	protein disulfide-isomerase A3-like	363.874	215.578	-0.755232	7.22299e-287
LOC100161211	uncharacterized LOC100161211	119.416	56.2632	-1.08574	4.44308e-276
cp47	cuticular protein 47	387.47	210.449	-0.880613	3.99379e-265
LOC100163748	heat shock 70 kDa protein cognate 4-like	626.942	465.081	-0.430852	1.41708e-253
LOC100161030	transitional endoplasmic reticulum ATPase TER94-like	394.426	275.402	-0.518217	1.16841e-252
LOC100160667	uncharacterized LOC100160667	823.854	596.788	-0.46517	2.21333e-242
cp28	cuticular protein 28	1081.91	742.086	-0.543922	2.45241e-228
LOC100161527	uncharacterized LOC100161527	46.4924	11.826	-1.97503	3.38497e-222
LOC100166617	gamma-glutamyltranspeptidase 1-like	85.4811	34.1889	-1.32208	2.13133e-201
ACYPI50196	uncharacterized LOC100571908	648.534	406.977	-0.672234	2.89351e-194
Idgf	imaginal disk growth factor	587.21	428.554	-0.454401	8.85263e-189
LOC100159472	osiris 6-like	1875.19	1493.6	-0.32824	2.41621e-186
LOC100168636	basement membrane-specific heparan sulfate proteoglycan core protein-like	83.9714	61.9848	-0.437982	1.59272e-183
LOC100168202	protein disulfide-isomerase A6-like	243.481	155.139	-0.650245	2.23973e-183
LOC100165781	heterogeneous nuclear ribonucleoprotein-like	741.652	505.517	-0.552984	3.42243e-182
LOC100163734	uncharacterized LOC100163734	700.848	464.262	-0.594162	3.47746e-182
cp16	cuticular protein 16	1736.78	1349.97	-0.363493	2.70297e-181
LOC100163455	heat shock 70 kDa protein 4L-like	247.482	169.653	-0.544732	6.26724e-177
Tsr	twinstar	1133.44	851.375	-0.412845	1.88415e-172
LOC100160152	uncharacterized protein LOC100160152	422.237	309.13	-0.44984	2.17317e-172
LOC100162512	heterogeneous nuclear ribonucleoprotein 87F-like	358.992	246.351	-0.543233	1.54866e-165
LOC100161504	acyl-protein thioesterase 1,2-like	173.899	78.2639	-1.15183	5.96019e-164
LOC100571263	uncharacterized LOC100571263	721.287	403.52	-0.837932	3.82345e-161
LOC100162386	peptidyl-prolyl cis-trans isomerase-like	1412.1	1072.29	-0.397145	1.74757e-160
cprr1-1	RR1 cuticle protein 1	1520.16	1210.04	-0.329173	5.5563e-160
LOC100169283	endoplasmin-like	284.422	194.138	-0.550949	5.84148e-160
LOC100169411	uncharacterized LOC100169411	214.006	123.362	-0.79476	3.57663e-158
LOC100163260	upstream activation factor subunit spp27-like	412.877	293.852	-0.490626	1.02098e-157
LOC103310901	LOC103310901	4260.55	3728.24	-0.192542	3.34671e-157
LOC100165066	actin-87E-like	622.213	446.388	-0.479112	3.77055e-157
LOC100160481	laminin subunit gamma-1-like	111.394	77.1861	-0.529264	7.80895e-157
LOC100164760	uncharacterized LOC100164760	85.0792	25.6269	-1.73115	2.09864e-154
LOC100159939	uncharacterized LOC100159939	633.592	466.759	-0.440875	2.70958e-144
LOC100164179	l-asparaginase-like	76.2138	40.1518	-0.924588	1.63365e-142
LOC100163579	collagen alpha-1(IV) chain-like	163.943	123.283	-0.411217	5.20701e-139
LOC100144913	diacetyl/L-xylulose reductase	412.666	290.562	-0.506129	8.35622e-129
LOC100159239	esterase FE4-like	89.9343	45.6265	-0.979	5.80937e-126
LOC100168603	uncharacterized LOC100168603	253.826	173.87	-0.545831	6.99691e-126
LOC100158833	t-complex protein 1 subunit alpha-like	247.106	163.824	-0.592982	3.21383e-125
LOC100169409	uncharacterized LOC100169409	421.203	300.096	-0.489092	1.38077e-124
LOC100160737	cuticle protein-like	1469.77	1082.22	-0.441602	1.63486e-124
LOC100163072	dolichyl-diphosphooligosaccharide--protein glycosyltransferase subunit STT3B-like	127.395	80.4246	-0.663606	3.3082e-123
LOC100169093	aldehyde dehydrogenase, mitochondrial-like	185.841	118.888	-0.644468	7.4144e-120
LOC100163428	facilitated trehalose transporter Tret1-like	33.9246	10.5954	-1.67889	8.06724e-120
LOC100574390	uncharacterized LOC100574390	233.012	87.3941	-1.4148	4.05372e-118
LOC100159968	uncharacterized LOC100159968	426.288	307.529	-0.471108	9.70333e-118
LOC100575566	uncharacterized LOC100575566	243.63	102.25	-1.25259	9.11564e-111
LOC100168039	serpin B11-like	145.825	81.2697	-0.843452	1.05867e-108
Vha16	V-type proton ATPase 16 kDa proteolipid subunit	1400.42	1131.92	-0.307087	1.41149e-108
Sec61a1	Sec61 alpha 1 subunit	211.797	142.523	-0.571491	2.29392e-108
LOC100167881	uncharacterized LOC100167881	165.103	90.797	-0.862652	2.51706e-107
LOC100161938	ATP-dependent RNA helicase WM6-like	197.453	134.48	-0.554116	3.85937e-107
Tub1	tubulin beta-1	1956.6	1711.65	-0.192964	1.41875e-105
LOC100159700	uncharacterized LOC100159700	298.443	224.228	-0.412487	1.70595e-104
LOC100159192	t-complex protein 1 subunit beta-like	201.321	135.719	-0.568879	8.56706e-102
cprr1-5	RR1 cuticle protein 5	279.719	196.033	-0.512884	1.29824e-100
LOC100574209	uncharacterized LOC100574209	259.034	102.517	-1.33727	2.47036e-100
LOC100169107	protein disulfide-isomerase-like	280.69	209.519	-0.421899	1.20148e-99
LOC100169395	laminin subunit alpha-like	60.1756	43.0631	-0.482727	1.4417e-99
LOC100164936	heterogeneous nuclear ribonucleoprotein 27C-like	113.548	77.8725	-0.54411	9.05558e-98
LOC100575855	uncharacterized LOC100575855	210.137	76.3117	-1.46135	9.67793e-98
LOC100164067	uncharacterized LOC100164067	284.48	171.816	-0.727464	2.81314e-96
LOC100164049	laccase-5-like	126.302	89.0899	-0.503537	1.23506e-93
LOC100574964	bifunctional enzyme CarRP-like	35.0257	12.0458	-1.53988	1.40362e-92
LOC100167365	CG31997-like	314.423	213.111	-0.561106	7.11898e-90
Ppib	peptidylprolyl isomerase B (cyclophilin B)	353.26	246.901	-0.516797	1.29654e-89
LOC100166901	uncharacterized LOC100166901	417.997	304.651	-0.456337	3.26458e-89
LOC100159178	lactase-phlorizin hydrolase-like	66.8688	32.8179	-1.02685	5.23887e-89
LOC103307639	LOC103307639	37.2869	7.01591	-2.40997	1.0726e-87
LOC100168232	apolipoprotein D-like	775.5	593.681	-0.385438	1.74078e-86
LOC100168754	uncharacterized LOC100168754	222.489	123.964	-0.843818	2.38764e-86
Tapdelta	translocon-associated protein delta	270.185	173.338	-0.640357	5.29425e-86
LOC100163867	uncharacterized LOC100163867	300.637	224.753	-0.419679	9.37645e-86
cp41	cuticular protein 41	812.679	620.338	-0.389632	1.48047e-84
LOC100168767	innexin inx2-like	425.691	356.079	-0.25761	5.38485e-84
LOC100168178	low affinity cationic amino acid transporter 2-like	28.545	12.3319	-1.21085	7.03141e-83
LOC100169571	lactase-phlorizin hydrolase-like	82.0203	44.96	-0.867338	4.85101e-82
LOC100169357	uncharacterized LOC100169357	854.242	732.976	-0.220878	1.80534e-81
Cct5	chaperonin containing TCP1, subunit 5 (epsilon)	309.698	235.858	-0.392944	1.85088e-81
LOC100165583	uncharacterized LOC100165583	729.991	610.872	-0.25701	2.31388e-81
LOC100168004	uncharacterized LOC100168004	1119.33	935.473	-0.258861	4.93081e-81
LOC100167805	RNA-binding protein squid-like	351.666	251.336	-0.484588	1.68338e-80
LOC100165729	translocon-associated protein subunit alpha-like	322.652	231.452	-0.479267	1.70096e-80
LOC100161110	uncharacterized protein LOC100161110	58.0361	25.1796	-1.2047	2.89879e-80
LOC100164391	hemocyte protein-glutamine gamma-glutamyltransferase-like	118.709	79.3826	-0.580535	5.93733e-78
LOC100162193	uncharacterized LOC100162193	421.019	326.423	-0.367143	3.03242e-77
LOC100169390	heterogeneous nuclear ribonucleoprotein K-like	264.002	195.573	-0.432843	1.03414e-74
LOC100576032	uncharacterized LOC100576032	192.529	88.3493	-1.12379	1.03414e-74
LOC100573291	uncharacterized LOC100573291	68.8771	48.8869	-0.494578	1.88545e-73
LOC100163620	stress-70 protein, mitochondrial-like	348.792	279.645	-0.318769	5.76922e-73
LOC100162105	pyruvate carboxylase, mitochondrial-like	124.357	94.5242	-0.395729	1.03696e-72
LOC100161508	uncharacterized LOC100161508	1850.01	1623.97	-0.188001	1.34583e-72
Rpl41	ribosomal protein L41	1766.3	1334.76	-0.404156	4.39706e-71
LOC100168038	UPF0364 protein C6orf211 homolog	36.0868	7.54303	-2.25825	2.49541e-70
LOC100166051	uncharacterized LOC100166051	161.486	107.65	-0.585052	3.20426e-70
LOC100167019	uncharacterized LOC100167019	136.947	98.3138	-0.478151	1.80644e-69
LOC100165913	far upstream element-binding protein 1-like	160.079	124.086	-0.367448	2.6685e-69
LOC100159769	laminin subunit beta-1-like	91.0975	69.6028	-0.388266	2.53292e-68
LOC100158702	uncharacterized LOC100158702	53.3061	27.5732	-0.951032	3.48004e-68
LOC100168260	nucleolysin TIAR-like	142.88	102.573	-0.478147	1.30456e-67
LOC100574487	uncharacterized LOC100574487	142.915	59.4878	-1.26449	8.55837e-67
LOC100169295	peptide transporter family 1-like	15.2019	4.49548	-1.75771	1.32535e-64
LOC100166548	coatomer subunit alpha-like	116.585	87.7342	-0.410173	2.29124e-64
LOC100168563	60 kDa heat shock protein, mitochondrial-like	376.503	294.937	-0.352258	3.97865e-64
LOC100161670	AH receptor-interacting protein-like	143.275	108.56	-0.400299	1.54269e-63
LOC100169293	staphylococcal nuclease domain-containing protein 1-like	608.972	542.302	-0.167279	2.40811e-63
LOC100166717	pathogenesis-related protein 5-like	89.9745	53.004	-0.763415	6.2627e-63
LOC100165369	la protein homolog	157.875	108.976	-0.534777	7.74037e-63
LOC100571168	uncharacterized LOC100571168	155.827	75.7083	-1.04143	1.81839e-61
Rbm39	RNA binding motif protein 39	79.5904	50.6748	-0.651324	4.08007e-61
LOC100163154	fatty acid synthase-like	76.3752	58.7521	-0.378463	8.88102e-61
LOC100159933	isocitrate dehydrogenase [NADP] cytoplasmic-like	300.898	234.684	-0.358556	1.5971e-60
Fib	fibrillarin	311.757	229.459	-0.442182	2.62318e-60
LOC100168755	peroxidasin-like	82.9187	62.2702	-0.413157	1.53089e-59
cp12	cuticular protein 12	272.91	177.5	-0.620605	2.72437e-59
LOC100162441	60S ribosomal protein L5-like	1669.88	1476.63	-0.177434	4.32819e-59
LOC100168809	ornithine aminotransferase, mitochondrial-like	284.245	216.231	-0.394561	1.99924e-58
LOC100574123	uncharacterized LOC100574123	23.1837	6.79549	-1.77046	9.2991e-58
LOC100159021	peroxidase-like	49.4972	27.8757	-0.82834	1.83214e-57
LOC100164052	prestin-like	23.3195	11.0813	-1.07341	2.94539e-57
LOC100167436	eukaryotic translation initiation factor 4H-like	225.499	166.915	-0.434009	1.7467e-56
LOC100575560	facilitated trehalose transporter Tret1-like	34.6886	16.9652	-1.03188	3.09557e-56
LOC100166785	uncharacterized LOC100166785	1469.21	1315.51	-0.159427	1.8405e-55
LOC100162999	KH domain-containing, RNA-binding, signal transduction-associated protein 3-like	146.209	109.138	-0.421881	2.94052e-55
LOC100168549	uncharacterized LOC100168549	351.159	278.199	-0.336009	5.77139e-55
LOC100168075	ribosomal protein S15-like	1026.15	821.645	-0.320654	1.12092e-54
LOC100159179	t-complex protein 1 subunit zeta-like	170.836	122.875	-0.475421	1.17943e-54
LOC100571840	uncharacterized LOC100571840	153.662	106.23	-0.532581	2.63479e-54
LOC100162548	splicing factor 3B subunit 3-like	73.3224	53.7757	-0.447299	7.68724e-54
LOC100167414	cytoplasmic aconitate hydratase-like	118.201	88.7359	-0.413652	9.08815e-54
LOC103308991	LOC103308991	319.358	247.019	-0.370553	2.02239e-52
Cam	calmodulin	928.516	809.608	-0.197703	9.50294e-52
LOC100161178	l-allo-threonine aldolase-like	63.241	33.3033	-0.925194	2.89779e-51
LOC100164800	LOC100164800	174.46	122.821	-0.506343	6.33457e-51
Naca	nascent polypeptide-associated complex subunit alpha	737.746	624.54	-0.24033	3.24654e-50
LOC100164885	retinal dehydrogenase 1-like	77.6223	43.7861	-0.825998	1.51431e-49
LOC100163394	eukaryotic translation initiation factor 3 subunit B-like	179.101	138.215	-0.37386	1.73322e-49
LOC100164941	uncharacterized LOC100164941	90.0102	71.5484	-0.331169	3.653e-49
LOC100162920	uncharacterized protein C6orf168-like	416.204	355.178	-0.228749	2.52573e-48
LOC100167145	heat shock protein 70 B2-like	18.6926	8.61963	-1.11677	4.20462e-48
LOC100162102	t-complex protein 1 subunit delta-like	205.848	155.788	-0.402	1.76694e-47
cp43	cuticular protein 43	133.439	84.2815	-0.662892	1.9908e-47
LOC100164311	Histone H2AV (H2A.F/Z)-like	423.211	330.348	-0.357393	3.01518e-47
LOC100162459	uncharacterized LOC100162459	68.3358	33.1141	-1.0452	4.7202e-47
LOC100570172	uncharacterized LOC100570172	302.306	234.551	-0.366109	1.12942e-46
LOC100166030	small nuclear ribonucleoprotein-associated protein B-like	89.2158	55.7337	-0.678749	1.18687e-46
LOC100167607	uncharacterized LOC100167607	526.864	429.151	-0.295946	2.48052e-46
LOC100160371	protein transport protein Sec61 subunit beta-like	166.712	104.724	-0.670771	2.95513e-46
LOC100161355	v-type proton ATPase catalytic subunit A-like	364.176	307.964	-0.241875	3.55758e-46
LOC100166173	uncharacterized LOC100166173	101.88	73.8628	-0.463953	4.01494e-46
LOC100164192	collagen alpha-2(I) chain-like	40.7889	28.885	-0.497858	1.45466e-44
LOC100162322	eukaryotic translation initiation factor 3 subunit C-like	159.296	123.53	-0.366846	1.89457e-44
LOC100168453	uncharacterized LOC100168453	347.12	306.194	-0.180991	3.97945e-44
LOC100574951	cuticle protein-like	513.623	399.481	-0.362582	4.85344e-44
NV4	uncharacterized LOC100302493	115.99	76.3642	-0.603039	1.08812e-43
LOC100165309	eukaryotic translation initiation factor 3 subunit A-like	217.189	178.778	-0.280777	1.13344e-43
LOC100162182	serine-arginine protein 55-like	368.318	299.914	-0.2964	1.48315e-43
cp20	cuticular protein 20	131.211	90.0583	-0.542957	1.70026e-43
LOC100167151	uncharacterized LOC100167151	119.506	92.5195	-0.369256	9.42001e-43
LOC100159935	excitatory amino acid transporter 1-like	228.379	188.199	-0.279172	1.87417e-42
Ipps	mitochondrial isoprenyl diphosphate synthase	73.4568	47.895	-0.61702	2.69242e-42
LOC100160884	profilin-like	121.713	87.5243	-0.475722	4.1891e-42
LOC100575199	sodium-independent sulfate anion transporter-like	33.919	15.97	-1.08673	3.54128e-41
LOC100164447	activated RNA polymerase II transcriptional coactivator p15-like	71.3016	41.5016	-0.780766	4.20999e-41
LOC100159232	eukaryotic translation initiation factor 4 gamma 3-like	78.9234	61.4018	-0.362171	4.86532e-40
LOC100166222	proteasome subunit alpha type-like	158.673	111.167	-0.513328	1.64715e-39
LOC100159719	neurochondrin homolog	53.9215	37.0039	-0.543183	1.99056e-39
LOC100161567	uncharacterized LOC100161567	23.8875	11.0248	-1.1155	2.3498e-39
LOC100165411	putative ATP-dependent RNA helicase Pl10-like	216.952	177.492	-0.289623	8.24171e-39
LOC100165068	zinc transporter 7-like	68.7199	48.3687	-0.506655	1.12628e-38
LOC100163309	aminopeptidase N-like	49.06	34.3218	-0.515421	1.18747e-38
LOC100166867	t-complex protein 1 subunit gamma-like	228.437	179.776	-0.345592	1.34139e-38
LOC100570877	uncharacterized LOC100570877	124.195	65.3278	-0.926836	1.86321e-38
LOC100163601	uncharacterized LOC100163601	94.1444	66.5978	-0.4994	2.18881e-38
LOC100169206	raf homolog serine/threonine-protein kinase phl-like	78.1538	57.2081	-0.450096	2.4128e-38
LOC100160380	UDP-glucuronosyltransferase 2B10-like	237.693	194.557	-0.288906	4.02397e-38
LOC100165946	60S ribosomal protein L18-like	2089.34	1880.46	-0.151966	6.85007e-38
LOC100162401	uncharacterized LOC100162401	382.976	310.09	-0.304565	1.24819e-37
LOC100162600	uncharacterized LOC100162600	31.3071	18.4052	-0.766377	1.2611e-37
LOC103310639	LOC103310639	1557.48	1372.38	-0.182535	2.47625e-37
LOC100160987	uncharacterized LOC100160987	179.185	144.119	-0.31419	2.52163e-37
LOC100159138	amino acid transporter	56.0519	39.0953	-0.519768	3.36235e-37
LOC100167204	uncharacterized LOC100167204	98.7626	76.8033	-0.362796	1.13028e-36
LOC103311490	LOC103311490	106.007	77.2256	-0.457013	1.84379e-36
LOC100164886	t-complex protein 1 subunit theta-like	146.153	109.266	-0.419634	1.90469e-36
LOC100168765	60S ribosomal protein L3-like	1418.29	1298.04	-0.12782	2.5743e-36
LOC100166465	facilitated trehalose transporter Tret1-like	24.1213	12.9952	-0.892336	4.08019e-36
LOC100168933	selenide, water dikinase-like	103.139	76.1851	-0.43701	5.97409e-36
LOC100169636	26S protease regulatory subunit 7-like	151.77	113.29	-0.421867	1.06245e-35
LOC100167034	uncharacterized LOC100167034	157.928	128.65	-0.295811	4.0631e-35
LOC100166186	prolyl 4-hydroxylase subunit alpha-2-like	101.406	73.4275	-0.465749	5.84337e-35
LOC100159045	ribosomal protein L23-like	3549.12	3247.48	-0.128141	1.10476e-34
cp44	cuticular protein 44	370.894	297.12	-0.31996	1.40681e-34
LOC100164013	glycine dehydrogenase [decarboxylating], mitochondrial-like	74.1959	55.1595	-0.427731	1.71754e-34
LOC100160640	coiled-coil-helix-coiled-coil-helix domain containing 2-like	571.803	482.495	-0.245003	1.96915e-34
14-3-3zeta	14-3-3 protein zeta	590.918	527.743	-0.163124	3.96791e-34
Obp3	odorant-binding protein 3	135.753	89.3862	-0.602859	4.45081e-34
LOC100167406	protein white-like	69.3907	51.194	-0.438767	4.77155e-34
LOC100160792	succinate-semialdehyde dehydrogenase, mitochondrial-like	134.838	100.44	-0.424884	4.77758e-34
LOC100168472	uncharacterized LOC100168472	197.34	160.174	-0.301047	6.42881e-34
LOC100159954	probable enoyl-CoA hydratase, mitochondrial-like	184.964	139.501	-0.406969	1.08976e-33
LOC100163338	uncharacterized LOC100163338	65.0033	42.2336	-0.622121	1.09949e-33
LOC100168452	t-complex protein 1 subunit eta-like	199.751	155.688	-0.35954	1.49746e-33
LOC100160056	scavenger receptor class B member 1-like	56.8745	38.4908	-0.563268	5.41265e-33
Nop56	nucleolar KKE/D repeat protein Nop56	359.27	300.585	-0.257294	6.37686e-33
LOC100169442	probable aconitate hydratase, mitochondrial-like	248.288	211.051	-0.234428	7.77012e-33
LOC100165058	solute carrier family 35 member B1 homolog	63.9528	43.0686	-0.570371	8.10584e-33
LOC100164514	pre-mRNA-processing factor 19-like	61.6046	43.1991	-0.512037	9.99439e-33
LOC100163934	solute carrier family 46 member 3-like	18.444	7.38496	-1.32049	1.35997e-32
LOC100168217	uncharacterized protein LOC100168217	346.562	283.24	-0.291089	1.65816e-32
Obp4	odorant-binding protein 4	265.019	206.365	-0.3609	1.74056e-32
LOC100168286	uncharacterized LOC100168286	99.2675	80.4704	-0.302863	3.46014e-32
LOC100159077	tubulointerstitial nephritis antigen-like	23.1048	11.5525	-0.999993	3.46369e-32
LOC100167586	probable pyruvate dehydrogenase E1 component subunit alpha, mitochondrial-like	255.723	203.299	-0.330979	1.16473e-31
Pfas	phosphoribosylformylglycinamidine synthase	26.7661	17.3811	-0.622887	1.76965e-31
LOC100570783	uncharacterized LOC100570783	78.8882	31.6848	-1.31602	2.69371e-31
LOC100165396	uncharacterized LOC100165396	28.7853	17.1625	-0.746068	3.91886e-31
LOC100166325	uncharacterized LOC100166325	620.752	550.821	-0.172433	4.1626e-31
LOC100162610	RNA-binding protein lark-like	138.243	111.469	-0.310565	4.38462e-31
LOC100166124	uncharacterized LOC100166124	145.482	120.514	-0.271644	6.7496e-31
LOC100572479	uncharacterized LOC100572479	136.502	90.1936	-0.597831	8.39015e-31
LOC103310054	LOC103310054	15.7323	7.40853	-1.08647	1.04375e-30
Rpl24	ribosomal protein L24	1563.92	1389.69	-0.170406	2.04559e-30
LOC100165792	lysosomal Pro-X carboxypeptidase-like	37.9608	21.8449	-0.797216	2.08715e-30
LOC100575173	plexin-A3-like	29.9325	18.2251	-0.71579	6.7146e-30
LOC100164349	small ubiquitin-related modifier-like	110.093	82.1678	-0.422075	1.84891e-29
LOC100165458	translocon-associated protein subunit gamma-like	128.956	86.3711	-0.578258	3.0377e-29
LOC100169175	probable 26S proteasome non-ATPase regulatory subunit 3-like	115.979	89.0712	-0.380833	3.46584e-29
LOC100161931	uncharacterized LOC100161931	159.071	128.939	-0.30299	8.5287e-29
LOC100168710	1-acyl-sn-glycerol-3-phosphate acyltransferase delta-like	35.6505	19.569	-0.865353	1.01518e-28
LOC100165814	heterogeneous nuclear ribonucleoprotein Q-like	65.0056	48.3457	-0.427175	1.45735e-28
LOC100158954	lysosomal alpha-mannosidase-like	46.4053	34.1717	-0.441485	1.96085e-28
LOC100167947	stress-induced-phosphoprotein 1-like	80.2376	59.6365	-0.428084	4.09262e-28
LOC100160507	lamin Dm0-like	110.812	85.9175	-0.367088	1.21172e-27
cp38	cuticular protein 38	246.259	186.825	-0.398489	1.34715e-27
LOC100159070	protein yellow-like	145.643	118.961	-0.291945	2.32315e-27
LOC100167685	nuclear pore membrane glycoprotein 210-like	14.1089	8.42395	-0.744042	2.69309e-27
LOC100165540	protein extra bases-like	409.503	352.098	-0.217895	3.58695e-27
LOC100164476	longevity assurance factor 1 (lag1)-like	88.981	67.601	-0.396453	4.80533e-27
LOC100164050	60S ribosomal protein L6-like	1399.64	1270.67	-0.139465	6.53999e-27
LOC100159277	delta-1-pyrroline-5-carboxylate synthase-like	129.218	107.851	-0.260766	8.70397e-27
LOC100167850	u1 small nuclear ribonucleoprotein 70 kDa-like	158.475	125.57	-0.335762	8.70397e-27
LOC100160920	fatty acid synthase-like	201.641	184.025	-0.131888	9.11529e-27
LOC100168174	facilitated trehalose transporter Tret1-like	29.1075	16.0715	-0.856885	1.63234e-26
LOC100163823	methionine aminopeptidase 2-like	111.022	82.6519	-0.425719	1.63919e-26
LOC100161401	heterogeneous nuclear ribonucleoprotein 87F-like	87.1691	63.5546	-0.45582	1.79401e-26
LOC100161541	omega-amidase NIT2-like	35.4066	19.1588	-0.886008	2.15546e-26
LOC100169626	plasma glutamate carboxypeptidase-like	31.8822	16.2999	-0.967886	2.48695e-26
LOC100160129	dnaJ homolog subfamily B member 11-like	80.9613	54.264	-0.577237	2.80201e-26
LOC100163116	ADP-ribosylation factor 1-like	101.813	77.4821	-0.393987	3.69515e-26
LOC100161081	cuticular protein CPG12-like	208.586	171.342	-0.283762	6.15141e-26
LOC100162555	procollagen-lysine,2-oxoglutarate 5-dioxygenase 3-like	51.1419	36.4492	-0.488618	7.32049e-26
LOC100159689	cleft lip and palate transmembrane protein 1 homolog	75.348	56.3665	-0.41873	7.59317e-26
LOC100163029	heterogeneous nuclear ribonucleoprotein H-like	90.9164	69.6745	-0.38391	7.98759e-26
LOC100168194	bifunctional purine biosynthesis protein PURH-like	63.0303	44.4876	-0.502644	8.33168e-26
LOC100169082	uncharacterized LOC100169082	75.301	55.0497	-0.451935	8.89705e-26
LOC100161329	monocarboxylate transporter 14-like	89.109	71.3315	-0.321031	9.43449e-26
LOC100165673	uncharacterized LOC100165673	12.8415	4.82281	-1.41287	1.09482e-25
LOC103307629	LOC103307629	99.9066	75.0971	-0.411822	1.35527e-25
LOC100165681	elongation factor Tu, mitochondrial-like	128.272	99.9626	-0.359741	1.3944e-25
LOC100144773	membrane alanyl aminopeptidase N	180.705	156.68	-0.205814	1.42274e-25
LOC100168279	hypoxia up-regulated protein 1-like	59.3686	45.0202	-0.399128	1.70386e-25
LOC100159177	uncharacterized LOC100159177	40.7743	31.224	-0.385002	1.79997e-25
LOC100164864	uncharacterized LOC100164864	72.8512	60.0209	-0.279487	2.19254e-25
LOC100167461	vigilin-like	103.5	85.8377	-0.269949	2.5136e-25
LOC100161282	feline leukemia virus subgroup C receptor-related protein 2-like	55.7325	41.8262	-0.414113	3.47473e-25
LOC100163115	ubiquitin-conjugating enzyme-like	137.005	105.103	-0.382432	3.56906e-25
Catb-348	cathepsin B-348	151.653	124.977	-0.279111	6.78906e-25
LOC100570951	uncharacterized LOC100570951	147.054	100.997	-0.542033	8.28897e-25
Catb-16a	cathepsin B-16A	314.208	278.382	-0.174656	8.35826e-25
LOC100167306	LOC100167306	150.145	125.578	-0.257777	8.35826e-25
LOC100575359	uncharacterized LOC100575359	147.148	119.061	-0.305569	9.64185e-25
LOC100167532	40S ribosomal protein S2-like	2032.98	1909.33	-0.0905331	9.70467e-25
LOC100160238	uncharacterized LOC100160238	146.055	123.808	-0.23841	9.79137e-25
VhaAC39	vacuolar H[+]-ATPase C39 subunit	211.742	173.728	-0.285473	1.27385e-24
LOC100164480	cleavage and polyadenylation specificity factor subunit 5-like	31.2135	21.1092	-0.564295	1.5425e-24
LOC100165901	uncharacterized LOC100165901	233.913	196.553	-0.251054	1.74362e-24
LOC100162816	sodium-independent sulfate anion transporter-like	31.0686	15.1915	-1.03219	4.43217e-24
LOC100166678	uncharacterized LOC100166678	296.699	266.559	-0.154541	4.68598e-24
LOC100161216	LIM domain protein	47.0909	36.437	-0.370043	7.46927e-24
LOC100167906	glutathione S-transferase	508.166	437.435	-0.216232	1.17788e-23
LOC100164639	sulfotransferase-like	82.358	60.1772	-0.452693	1.29575e-23
Blvrb	biliverdin reductase B (flavin reductase (NADPH))	61.9599	37.5016	-0.724385	1.30554e-23
LOC100162976	translocating chain-associated membrane protein 1-like 1-like	91.2616	68.0012	-0.424447	1.38829e-23
LOC100164114	ER lumen protein retaining receptor-like	50.6172	32.6155	-0.634069	1.47183e-23
LOC100167020	c-1-tetrahydrofolate synthase, cytoplasmic-like	47.8396	35.4437	-0.432673	1.66444e-23
cp19	cuticular protein 19	178.398	129.642	-0.460568	1.84738e-23
LOC100160927	malectin-like	102.287	73.6595	-0.473673	2.6165e-23
LOC100163482	DNA replication licensing factor MCM4-like	32.3631	21.4859	-0.590955	2.77243e-23
LOC100166380	fumarate hydratase, mitochondrial-like	100.533	77.2841	-0.379422	3.03845e-23
LOC100163800	protein transport protein Sec61 subunit gamma-like	379.616	302.188	-0.329098	3.60787e-23
LOC100168676	uncharacterized LOC100168676	130.439	110.008	-0.245759	4.07515e-23
LOC100162444	eukaryotic translation initiation factor 4 gamma 2-like	155.455	134.502	-0.208871	5.33522e-23
LOC100165036	ubiquitin-like modifier-activating enzyme 1-like	100.515	83.5439	-0.26681	7.20098e-23
LOC100164477	spondin-1-like	93.5593	74.0852	-0.336696	1.10746e-22
LOC100167176	solute carrier family 25 member 35-like	47.8654	29.09	-0.718461	1.1802e-22
LOC100144907	ADP ribosylation factor 2	167.042	131.045	-0.350147	2.22383e-22
LOC100162777	alpha-crystallin B chain-like	281.425	238.228	-0.240406	2.31192e-22
LOC100160730	short-chain dehydrogenase/reductase family 16C member 6-like	17.2428	8.85537	-0.961367	2.96908e-22
LOC100162292	facilitated trehalose transporter Tret1-like	15.9616	9.29928	-0.77941	3.63525e-22
LOC100164129	uncharacterized LOC100164129	106.843	79.0428	-0.434786	3.63974e-22
LOC100168287	ATP-binding cassette sub-family F member 2-like	67.1948	49.1089	-0.452366	3.78704e-22
LOC100165969	importin-5-like	92.1553	76.8501	-0.262021	4.2845e-22
LOC100572249	dolichyl-diphosphooligosaccharide--protein glycosyltransferase 48 kDa subunit-like	72.7612	50.507	-0.526687	4.39832e-22
LOC100169501	multifunctional protein ADE2-like	160.127	126.875	-0.335815	4.56169e-22
LOC100163271	calnexin-like	138.116	110.513	-0.321671	5.85607e-22
LOC103311752	LOC103311752	721.702	603.567	-0.257888	6.35962e-22
LOC100165070	sugar phosphate exchanger 2-like	62.9822	48.5693	-0.374898	6.44171e-22
Cpvl	carboxypeptidase, vitellogenic-like	109.58	86.6402	-0.338877	7.54856e-22
Ran	GTP-binding nuclear protein Ran	371.3	314.081	-0.241449	8.11782e-22
LOC100159423	uncharacterized LOC100159423	133.205	98.3491	-0.437661	8.20418e-22
ACYPI009260	uncharacterized LOC100575117	97.1128	63.8105	-0.605866	9.19216e-22
LOC100168195	venom serine carboxypeptidase-like	28.6278	17.5771	-0.703722	9.9215e-22
LOC100167492	putative fatty acyl-CoA reductase CG5065-like	19.4585	12.3628	-0.654395	1.10986e-21
LOC100145833	mitochondrial ATP synthase F chain-like	752.595	645.19	-0.222149	1.21897e-21
LOC100168700	serine/threonine-protein kinase polo-like	44.9708	32.0181	-0.4901	1.21897e-21
LOC100162331	dihydrolipoyllysine-residue succinyltransferase component of 2-oxoglutarate dehydrogenase complex, mitochondrial-like	143.613	118.593	-0.276165	1.26764e-21
LOC103309572	LOC103309572	128.173	99.5408	-0.364735	2.19926e-21
LOC100164798	glucose dehydrogenase [acceptor]-like	14.0608	8.98377	-0.646283	2.86419e-21
Rps18	ribosomal protein S18	1703.81	1537.9	-0.147795	3.80846e-21
LOC100158783	uncharacterized LOC100158783	115.519	95.1424	-0.279975	4.05293e-21
Snrpd3	small nuclear ribonucleoprotein D3 polypeptide 18kDa	83.0437	53.4398	-0.635955	4.32051e-21
LOC100163010	NADP-dependent malic enzyme-like	192.082	164.47	-0.223901	1.23588e-20
LOC100167188	mesencephalic astrocyte-derived neurotrophic factor homolog	64.1831	37.7772	-0.76468	1.35727e-20
LOC100160440	uncharacterized LOC100160440	126.421	104.727	-0.271607	1.62202e-20
cp10	cuticular protein 10	59.8648	35.1162	-0.769574	3.26604e-20
cp62	cuticular protein 62	219.483	172.746	-0.345461	4.15016e-20
LOC100158883	putative glutamate synthase [NADPH]-like	88.1266	77.4424	-0.186453	4.79896e-20
Catb-84	cathepsin B-84	208.465	170.469	-0.290295	5.95799e-20
LOC100161765	profilin-like	289.939	244.199	-0.247694	7.05476e-20
LOC100163547	uncharacterized LOC100163547	28.0073	20.8708	-0.424319	7.85395e-20
LOC100166870	endothelin-converting enzyme 1-like	75.6878	62.4657	-0.276998	7.85764e-20
LOC100160020	protein phosphatase 1G-like	98.2518	78.3565	-0.326432	8.85551e-20
LOC100163139	aspartate aminotransferase, cytoplasmic-like	6.15627	1.43343	-2.10258	1.06235e-19
LOC100165067	nuclear transport factor 2-like	109.583	78.7944	-0.475864	1.16015e-19
LOC100168230	acyl-CoA Delta(11) desaturase-like	52.5188	41.9345	-0.324698	1.25914e-19
Rpl40	ribosomal protein L40	1053.51	940.267	-0.164066	1.38398e-19
LOC100160865	26S proteasome non-ATPase regulatory subunit 4-like	83.4693	62.2851	-0.422358	1.81544e-19
LOC100169499	26S proteasome non-ATPase regulatory subunit 2-like	111.772	91.6485	-0.286376	2.36244e-19
LOC100168963	transmembrane emp24 domain-containing protein 6-like	149.845	115.683	-0.373294	2.71811e-19
LOC100570273	uncharacterized LOC100570273	24.1144	15.5393	-0.63397	2.96584e-19
LOC100159524	uncharacterized LOC100159524	430.017	362.607	-0.245986	3.39086e-19
LOC100167948	uncharacterized LOC100167948	218.857	188.627	-0.214455	3.67854e-19
LOC100162222	prostaglandin reductase 1-like	42.561	25.4449	-0.742155	3.73907e-19
LOC100169237	tryptase beta-2-like	9.90916	3.6894	-1.42537	4.50155e-19
LOC100164251	pyruvate dehydrogenase E1 component subunit beta, mitochondrial-like	142.714	114.26	-0.320805	5.1892e-19
Rps3	ribosomal protein S3	1921.36	1784.33	-0.106748	5.9451e-19
LOC100160429	synaptic vesicle membrane protein VAT-1 homolog-like	156.729	132.231	-0.245218	6.3938e-19
LOC100163045	mitochondrial glutamate carrier 1-like	69.1495	52.5591	-0.395779	1.10125e-18
LOC100165137	uncharacterized LOC100165137	156.682	134.72	-0.217879	1.44005e-18
LOC100161796	dolichyl-diphosphooligosaccharide--protein glycosyltransferase subunit 2-like	52.761	38.3159	-0.461527	1.52315e-18
LOC100160910	eukaryotic translation initiation factor 6-like	66.5075	48.7889	-0.446965	1.72012e-18
LOC103309239	LOC103309239	2752.72	2577.75	-0.094745	1.79144e-18
Phb	prohibitin	241.509	196.573	-0.297011	2.14135e-18
LOC100569100	protein 5NUC-like	43.22	29.0664	-0.572347	2.15317e-18
LOC100168188	uncharacterized LOC100168188	271.8	233.57	-0.218691	2.89043e-18
LOC100164854	116 kDa U5 small nuclear ribonucleoprotein component-like	35.2279	25.1801	-0.484435	3.11829e-18
LOC100161664	thiamine transporter 2-like	10.3677	5.05437	-1.03649	4.44221e-18
LOC100570619	uncharacterized LOC100570619	47.206	37.3471	-0.337971	6.92981e-18
LOC100164651	DNA replication licensing factor MCM3-like	33.5948	22.8511	-0.555974	7.20714e-18
LOC100168487	reticulon-4-interacting protein 1 homolog, mitochondrial-like	63.1221	45.411	-0.475103	7.38788e-18
LOC103310857	LOC103310857	68.682	54.5311	-0.332852	8.15529e-18
LOC100168040	clathrin heavy chain-like	109.429	95.6386	-0.19433	8.28535e-18
LOC100164630	uncharacterized LOC100164630	671.627	600.105	-0.162445	1.04575e-17
LOC100169340	uncharacterized LOC100169340	50.772	38.7156	-0.391119	1.10076e-17
LOC100167508	ribosomal protein L11e-like	1091.91	982.431	-0.152419	1.3141e-17
14-3-3epsilon	14-3-3 protein epsilon	257.352	232.944	-0.143761	1.53242e-17
LOC100166839	26S proteasome non-ATPase regulatory subunit 7-like	68.6286	52.5928	-0.383946	1.9919e-17
LOC100571349	uncharacterized LOC100571349	104.538	60.396	-0.791498	2.06615e-17
LOC100160340	ribosomal protein S19e-like	633.752	571.854	-0.148272	2.16201e-17
LOC100163550	uncharacterized LOC100163550	209.088	183.979	-0.184567	2.28676e-17
LOC100158695	peroxidasin homolog	11.8198	5.35147	-1.14319	3.23074e-17
LOC100166586	v-type proton ATPase 116 kDa subunit a isoform 1-like	153.558	133.272	-0.204409	3.35537e-17
LOC100165176	SUMO-activating enzyme subunit 2-like	69.334	55.4555	-0.322231	3.41977e-17
LOC100165919	vacuolar ATP synthase 21 kDa proteolipid subunit-like	206.529	174.71	-0.241381	3.47133e-17
LOC100160531	RNA-binding protein squid-like	77.1021	61.38	-0.329001	3.54206e-17
LOC100160338	uncharacterized LOC100160338	32.8125	22.0463	-0.573711	4.07707e-17
LOC100168314	uncharacterized LOC100168314	120.651	91.7525	-0.395018	4.30868e-17
LOC100168508	ATPase family AAA domain-containing protein 3-like	47.8273	33.1752	-0.527731	4.39168e-17
LOC100165413	uncharacterized LOC100165413	29.6337	21.3432	-0.473465	5.81748e-17
LOC100168774	trifunctional purine biosynthetic protein adenosine-3-like	44.7907	33.0512	-0.438495	6.1279e-17
LOC100161810	uncharacterized LOC100161810	103.506	84.0395	-0.300576	6.48002e-17
LOC100163622	inositol 1,4,5-trisphosphate receptor-like	27.9865	24.158	-0.212232	9.66555e-17
LOC100575172	10 kDa heat shock protein, mitochondrial-like	70.2931	42.7859	-0.716249	1.08646e-16
LOC100166101	dodo-like	67.4039	49.1003	-0.4571	1.08691e-16
LOC100161096	annexin-B11-like	57.1489	45.12	-0.34096	1.12572e-16
LOC100166832	eukaryotic peptide chain release factor GTP-binding subunit ERF3A-like	123.973	103.285	-0.263388	1.2053e-16
LOC100165751	muscle LIM protein Mlp84B-like	433.337	396.769	-0.12719	1.97907e-16
LOC100165651	nuclear pore complex protein Nup93-like	40.7525	30.9467	-0.397105	2.19731e-16
LOC100168123	S-phase kinase-associated protein-like	212.296	176.622	-0.265414	2.5318e-16
Cdc20	cell division cycle 20	24.7451	16.2303	-0.608453	2.8069e-16
LOC100167701	uncharacterized LOC100167701	26.5241	17.1352	-0.630341	2.89669e-16
LOC100163324	uncharacterized LOC100163324	91.4192	78.9176	-0.212149	3.27285e-16
LOC100169604	lipase maturation factor 2-like	64.8052	49.6541	-0.384198	3.60986e-16
LOC100573490	uncharacterized LOC100573490	20.5389	12.7024	-0.69326	3.69312e-16
LOC100166472	choline transporter-like protein 2-like	29.9461	23.1972	-0.368419	4.26717e-16
LOC103308026	LOC103308026	25.5147	15.9563	-0.677203	4.60601e-16
LOC100166483	zinc finger RNA-binding protein 2-like	90.9484	76.1788	-0.255659	4.65307e-16
LOC100168285	26S protease regulatory subunit 4-like	142.966	120.166	-0.250637	5.13012e-16
LOC100573020	vitellogenin-6-like	39.4088	30.6128	-0.364383	5.96339e-16
LOC100160612	AP-2 complex subunit mu-1-like	78.0488	62.5648	-0.319025	6.17778e-16
LOC100161878	esterase FE4-like	10.0835	4.70923	-1.09843	7.71531e-16
LOC100165900	putative phospholipase B-like 2-like	84.8729	67.2002	-0.336838	8.36513e-16
cp34	cuticular protein 34	557.73	486.913	-0.195902	9.06182e-16
LOC100162135	regucalcin-like	209.68	182.368	-0.201337	9.66026e-16
LOC100160648	uncharacterized LOC100160648	273.74	247.511	-0.145312	1.0052e-15
LOC100159795	protein phosphatase 1 regulatory subunit 3B-like	23.2074	17.9189	-0.373103	1.17999e-15
LOC100166348	neuroglobin-like	40.8406	26.5354	-0.622088	1.30085e-15
LOC100166221	alpha-aminoadipic semialdehyde synthase, mitochondrial-like	35.1442	26.2846	-0.419069	1.38598e-15
LOC100159186	transaldolase-like	125.076	99.0731	-0.336235	1.45101e-15
LOC100168295	MPA13 allergen-like	232.943	192.993	-0.27143	1.51342e-15
LOC100162616	glutamate-gated chloride channel-like	12.7309	6.26724	-1.02243	1.53615e-15
LOC100165493	probable multidrug resistance-associated protein lethal(2)03659-like	13.4495	8.62641	-0.640718	1.56082e-15
LOC100164376	uncharacterized LOC100164376	76.7492	58.9327	-0.381083	2.12714e-15
LOC100162066	glucosamine--fructose-6-phosphate aminotransferase [isomerizing] 2-like	86.1739	72.7091	-0.245115	2.4302e-15
LOC100161650	geranylgeranyl pyrophosphate synthase-like	30.7982	19.5074	-0.658826	2.47772e-15
LOC100167473	venom carboxylesterase-6-like	17.1993	11.441	-0.588137	2.67929e-15
LOC100164656	uncharacterized LOC100164656	22.0142	15.1475	-0.539348	3.1805e-15
LOC100165802	prohibitin-like	191.058	159.703	-0.258622	3.61804e-15
cp72	cuticular protein 72	206.833	173.151	-0.256439	4.2807e-15
LOC100165902	facilitated trehalose transporter Tret1-2 homolog	48.3056	35.3779	-0.449343	4.32348e-15
ACYPI35350	uncharacterized LOC100573233	31.5128	50.6969	0.685961	4.49776e-15
ACYPI38480	uncharacterized LOC100570671	111.921	187.924	0.747663	4.49776e-15
LOC100158867	glucose dehydrogenase [acceptor]-like	45.5519	68.9648	0.598349	4.49776e-15
LOC100158911	LOC100158911	26.5589	37.8238	0.5101	4.49776e-15
LOC100159093	protein ROP-like	55.8335	70.9583	0.34584	4.49776e-15
LOC100159096	progestin and adipoQ receptor family member 3-like	34.1164	86.5943	1.34381	4.49776e-15
LOC100159134	monocarboxylate transporter 1-like	19.3802	32.1993	0.732444	4.49776e-15
LOC100159394	maltase-like	27.1124	38.9998	0.524515	4.49776e-15
LOC100159429	uncharacterized LOC100159429	16.7387	36.3201	1.11758	4.49776e-15
LOC100159547	UPF0493 protein AAEL009648-like	7.13743	10.2475	0.521789	4.49776e-15
LOC100159559	lysosomal alpha-mannosidase-like	40.6844	67.7569	0.735894	4.49776e-15
LOC100159632	uncharacterized LOC100159632	30.5358	43.9154	0.524228	4.49776e-15
LOC100159637	fatty acyl-CoA reductase 1-like	8.4359	13.9473	0.725372	4.49776e-15
LOC100159682	catalase-like	41.6942	63.8625	0.615122	4.49776e-15
LOC100159709	e3 ubiquitin-protein ligase UBR1-like	24.0954	29.8323	0.308121	4.49776e-15
LOC100159864	CTL-like protein 1-like	13.7669	21.2889	0.6289	4.49776e-15
LOC100159932	uncharacterized protein LOC100159932	46.334	71.2376	0.620569	4.49776e-15
LOC100160265	asparagine synthetase [glutamine-hydrolyzing]-like	59.9877	295.84	2.30208	4.49776e-15
LOC100160308	iron/zinc purple acid phosphatase-like protein-like	29.0615	50.1219	0.786333	4.49776e-15
LOC100160364	fibroblast growth factor receptor 2-like	38.7666	58.8146	0.601362	4.49776e-15
LOC100160516	RNA-binding protein PNO1-like	123.541	195.674	0.663459	4.49776e-15
LOC100160617	guanylate cyclase 32E-like	25.483	33.343	0.38785	4.49776e-15
LOC100160895	cytochrome P450 6a2-like	34.439	48.1532	0.483588	4.49776e-15
LOC100160904	uncharacterized LOC100160904	48.5938	78.6799	0.695222	4.49776e-15
LOC100161005	pyrroline-5-carboxylate reductase 3-like	45.8543	76.277	0.73419	4.49776e-15
LOC100161090	serine-threonine kinase receptor-associated protein-like	67.4598	100.537	0.575629	4.49776e-15
LOC100161162	carbonic anhydrase 13-like	78.8524	106.502	0.433657	4.49776e-15
LOC100161220	sterile alpha and TIR motif-containing protein 1-like	19.2274	28.978	0.591793	4.49776e-15
LOC100161336	uncharacterized LOC100161336	19.8475	44.3464	1.15986	4.49776e-15
LOC100161644	UDP-glucose 4-epimerase-like	30.3113	43.3464	0.516059	4.49776e-15
LOC100161690	uncharacterized LOC100161690	25.1162	43.9162	0.806135	4.49776e-15
LOC100161937	torso-like protein-like	27.0026	41.3332	0.614201	4.49776e-15
LOC100162155	vesicular glutamate transporter 1-like	25.3807	34.1161	0.426721	4.49776e-15
LOC100162280	uncharacterized LOC100162280	106.887	150.283	0.4916	4.49776e-15
LOC100162282	nuclear transcription factor Y, gamma-like	28.2329	41.7851	0.56561	4.49776e-15
LOC100162413	eukaryotic translation initiation factor 1A-like	134.779	174.653	0.373896	4.49776e-15
LOC100162477	uncharacterized LOC100162477	32.1058	43.0133	0.421951	4.49776e-15
LOC100162494	serine/threonine-protein kinase NIM1-like	13.8189	21.9627	0.668405	4.49776e-15
LOC100162715	pancreatic lipase-related protein 2-like	10.7233	28.8229	1.42646	4.49776e-15
LOC100162744	SH2 domain-containing protein 4A-like	24.8484	42.0266	0.758152	4.49776e-15
LOC100162973	clavesin-1-like	68.7807	197.718	1.52337	4.49776e-15
LOC100163129	DNA-directed RNA polymerase II subunit RPB1-like	11.2954	16.2999	0.529122	4.49776e-15
LOC100163198	uncharacterized LOC100163198	20.9459	35.2345	0.750321	4.49776e-15
LOC100163506	uncharacterized LOC100163506	44.705	58.3271	0.38373	4.49776e-15
LOC100163615	uncharacterized LOC100163615	53.1477	75.0057	0.496994	4.49776e-15
LOC100163629	ATP-dependent rRNA helicase RRP3-like	17.9489	27.6122	0.621408	4.49776e-15
LOC100163788	abhydrolase domain-containing protein 4-like	23.3695	41.0511	0.812796	4.49776e-15
LOC100163895	UDP-glucose 4-epimerase-like	45.264	64.8943	0.519727	4.49776e-15
LOC100164006	matrix metalloproteinase-16-like	14.2828	35.5965	1.31746	4.49776e-15
LOC100164218	TBC1 domain family member 24-like	10.0074	14.2606	0.510958	4.49776e-15
LOC100164305	acylamino-acid-releasing enzyme-like	15.0771	24.0286	0.672398	4.49776e-15
LOC100164415	ras-related protein Rab-2A-like	48.2371	63.8577	0.404717	4.49776e-15
LOC100164709	uncharacterized LOC100164709	24.3565	55.4927	1.18799	4.49776e-15
LOC100164711	peroxidase-like	38.0757	73.1309	0.941609	4.49776e-15
LOC100164875	angiomotin-like protein 1-like	39.6259	84.0636	1.08504	4.49776e-15
LOC100164899	alanine aminotransferase 2-like	27.1783	34.6048	0.348516	4.49776e-15
LOC100164948	uncharacterized LOC100164948	14.3436	30.3818	1.0828	4.49776e-15
LOC100165015	sphingomyelin phosphodiesterase-like	25.395	42.7846	0.752548	4.49776e-15
LOC100165385	uncharacterized LOC100165385	48.4031	76.0942	0.652686	4.49776e-15
LOC100165397	nuclear hormone receptor FTZ-F1 beta-like	35.1037	43.8961	0.322471	4.49776e-15
LOC100165676	laccase-1-like	17.5155	40.665	1.21515	4.49776e-15
LOC100165720	NAD kinase-like	30.2873	39.0763	0.367583	4.49776e-15
LOC100165880	uncharacterized LOC100165880	37.9251	52.6929	0.474457	4.49776e-15
LOC100166255	TBC1 domain family member 15-like	10.7739	16.2502	0.592909	4.49776e-15
LOC100166541	mitogen-activated protein kinase kinase kinase 13-A-like	12.1576	18.0146	0.567308	4.49776e-15
LOC100166760	cytochrome P450 4C1-like	12.3555	64.2992	2.37965	4.49776e-15
LOC100166954	n-acetyl-D-glucosamine kinase-like	37.9841	59.3007	0.642653	4.49776e-15
LOC100167196	uncharacterized LOC100167196	26.8362	35.9087	0.420153	4.49776e-15
LOC100167199	uncharacterized LOC100167199	94.431	138.74	0.555047	4.49776e-15
LOC100167416	uncharacterized LOC100167416	22.1418	66.2871	1.58196	4.49776e-15
LOC100167469	guanine nucleotide-binding protein-like 3 homolog	41.6216	65.9493	0.664026	4.49776e-15
LOC100167521	probable ribosome production factor 1-like	55.2201	75.664	0.454413	4.49776e-15
LOC100167587	LOC100167587	59.1146	113.145	0.936593	4.49776e-15
LOC100167984	ABC transporter G family member 23-like	15.7469	30.4751	0.952568	4.49776e-15
LOC100167987	uncharacterized LOC100167987	28.3901	57.8197	1.02617	4.49776e-15
LOC100168129	histone-lysine N-methyltransferase, H3 lysine-79 specific-like	31.9355	45.6282	0.514767	4.49776e-15
LOC100168223	uncharacterized LOC100168223	9.40808	14.8154	0.655129	4.49776e-15
LOC100168264	uncharacterized LOC100168264	16.3412	24.2112	0.567161	4.49776e-15
LOC100168359	protein goliath-like	47.6508	90.2037	0.920687	4.49776e-15
LOC100168729	uncharacterized protein CG7816-like	30.8295	41.9903	0.445746	4.49776e-15
LOC100169318	nose resistant to fluoxetine protein 6-like	23.0522	34.9057	0.598555	4.49776e-15
LOC100169456	choline/ethanolamine kinase-like	31.6075	49.4181	0.644774	4.49776e-15
LOC100302455	salivary protein MYS2	23.5417	45.7837	0.959614	4.49776e-15
LOC100568915	uncharacterized LOC100568915	147.534	251.783	0.771135	4.49776e-15
LOC100569963	uncharacterized LOC100569963	26.7954	50.4914	0.914051	4.49776e-15
LOC100571760	uncharacterized LOC100571760	56.2665	77.4031	0.460115	4.49776e-15
LOC100572757	uncharacterized LOC100572757	19.8935	28.2034	0.503574	4.49776e-15
LOC100572786	rhythmically expressed gene 5 protein-like	37.205	62.0475	0.737876	4.49776e-15
LOC100573844	protein BTG2-like	87.6514	164.65	0.90955	4.49776e-15
LOC100574486	uncharacterized LOC100574486	49.3799	86.3789	0.806754	4.49776e-15
LOC100574507	leucine-rich repeats and immunoglobulin-like domains protein 1-like	24.358	16.0576	-0.601141	4.49776e-15
LOC100575087	uncharacterized LOC100575087	43.864	75.5349	0.784105	4.49776e-15
Polr2j	polymerase (RNA) II (DNA directed) polypeptide J, 13.3kDa	47.4328	77.1322	0.701447	4.49776e-15
Rnf13	ring finger protein 13	28.1049	39.3798	0.486633	4.49776e-15
LOC100164095	fatty acid 2-hydroxylase-like	85.5203	70.1573	-0.285673	4.56624e-15
LOC100166389	EH domain-containing protein 1-like	78.7003	65.6604	-0.261345	4.69592e-15
LOC100571073	uncharacterized LOC100571073	134.527	93.8119	-0.520048	4.7509e-15
LOC100166262	osiris 20-like	158.52	126.615	-0.324217	5.10844e-15
LOC100161019	proteasome subunit alpha type-3-like	96.1424	68.9276	-0.480091	5.1698e-15
LOC100167156	ribosomal protein L36-like	1130.05	1016.55	-0.152698	5.33613e-15
cp9	cuticular protein 9	125.963	93.4487	-0.430754	5.40369e-15
LOC100163851	glutamyl aminopeptidase-like	26.5648	19.6671	-0.433733	5.97956e-15
LOC100163008	cytochrome b-c1 complex subunit 2, mitochondrial-like	500.324	459.923	-0.12147	6.50261e-15
LOC100166881	acetylcholine receptor subunit alpha-type acr-16-like	24.6986	15.9317	-0.632528	7.18372e-15
ACYPI37407	uncharacterized LOC100573843	51.8974	76.6966	0.563501	7.46178e-15
ACYPI39568	uncharacterized LOC100569946	127.872	177.291	0.471419	7.46178e-15
LOC100159010	uncharacterized LOC100159010	18.5528	28.8543	0.637153	7.46178e-15
LOC100159131	uncharacterized LOC100159131	15.6996	22.037	0.489202	7.46178e-15
LOC100159207	probable peroxisomal acyl-coenzyme A oxidase 1-like	17.3822	25.4617	0.550716	7.46178e-15
LOC100159254	RNA-binding protein NOB1-like	69.675	108.631	0.640717	7.46178e-15
LOC100159505	sin3 histone deacetylase corepressor complex component SDS3-like	25.5728	40.713	0.670879	7.46178e-15
LOC100159668	uncharacterized LOC100159668	30.0016	52.5421	0.808432	7.46178e-15
LOC100159768	uncharacterized LOC100159768	25.7975	36.4061	0.496949	7.46178e-15
LOC100159783	sorbitol dehydrogenase-like	68.0922	118.599	0.800531	7.46178e-15
LOC100160187	uncharacterized protein ZK1073.1-like	66.267	86.1582	0.378698	7.46178e-15
LOC100160514	lipoyl synthase 1, mitochondrial-like	26.0577	37.3661	0.52002	7.46178e-15
LOC100160566	choline transporter-like protein 1-like	50.0689	72.5494	0.535048	7.46178e-15
LOC100160586	hydroxymethylglutaryl-CoA lyase, mitochondrial-like	80.9562	189.214	1.22481	7.46178e-15
LOC100160611	NIP3 homolog	54.9558	90.4472	0.718803	7.46178e-15
LOC100160691	lysosomal-associated transmembrane protein 4A-like	45.2389	57.5467	0.347169	7.46178e-15
LOC100160727	uncharacterized LOC100160727	69.6482	93.975	0.43219	7.46178e-15
LOC100160734	voltage-gated potassium channel subunit beta-3-like	56.3684	81.8722	0.538488	7.46178e-15
LOC100160817	uncharacterized LOC100160817	25.8298	32.2992	0.322462	7.46178e-15
LOC100160919	uncharacterized protein LOC100160919	46.7057	135.5	1.53663	7.46178e-15
LOC100160994	clavesin-1-like	34.6812	52.7681	0.605512	7.46178e-15
LOC100161026	uncharacterized LOC100161026	34.1856	45.6357	0.416773	7.46178e-15
LOC100161067	u4/U6 small nuclear ribonucleoprotein Prp31-like	36.2207	49.5637	0.452468	7.46178e-15
LOC100161169	uncharacterized LOC100161169	44.7081	61.4545	0.458982	7.46178e-15
LOC100161470	rho guanine nucleotide exchange factor 11-like	18.4419	26.9102	0.545168	7.46178e-15
LOC100161516	diphosphoinositol polyphosphate phosphohydrolase 2-like	61.8405	81.3362	0.395345	7.46178e-15
LOC100161599	zinc finger protein 395-like	33.8177	46.5385	0.460647	7.46178e-15
LOC100161721	uncharacterized LOC100161721	48.8291	97.3514	0.995461	7.46178e-15
LOC100162338	kelch domain-containing protein 3-like	18.9184	26.9352	0.509703	7.46178e-15
LOC100162374	ubiquitin-protein ligase E3A-like	37.7535	48.745	0.368644	7.46178e-15
LOC100162408	homeodomain-interacting protein kinase 2-like	33.2854	42.4707	0.351576	7.46178e-15
LOC100162447	uncharacterized family 31 glucosidase KIAA1161-like	11.9809	34.3525	1.51968	7.46178e-15
LOC100162550	enhancer of split mgamma protein-like	53.4149	77.9261	0.544866	7.46178e-15
LOC100162798	high affinity cationic amino acid transporter 1-like	35.2358	52.8937	0.586053	7.46178e-15
LOC100162869	dual 3',5'-cyclic-AMP and -GMP phosphodiesterase 11-like	24.7503	37.1431	0.585645	7.46178e-15
LOC100162870	uncharacterized LOC100162870	40.8791	52.6237	0.36435	7.46178e-15
LOC100162939	phospholipase B1, membrane-associated-like	51.6739	72.0621	0.479804	7.46178e-15
LOC100162988	phosphatidate phosphatase LPIN3-like	37.0233	92.0733	1.31435	7.46178e-15
LOC100163178	esterase ybfF-like	43.9601	62.2795	0.502563	7.46178e-15
LOC100163422	zinc transporter 1-like	28.6664	46.7895	0.706826	7.46178e-15
LOC100163602	receptor-type tyrosine-protein phosphatase N2-like	42.6523	56.9339	0.416663	7.46178e-15
LOC100164011	ATP-binding cassette sub-family G member 1-like	24.0914	31.7202	0.396885	7.46178e-15
LOC100164092	embryonic polarity protein dorsal-like	33.5099	48.0302	0.519357	7.46178e-15
LOC100164156	beclin 1-associated autophagy-related key regulator-like	21.5577	31.2245	0.534474	7.46178e-15
LOC100164283	TGF-beta receptor type-1-like	30.3593	41.661	0.456561	7.46178e-15
LOC100164453	inositol polyphosphate 5-phosphatase K-like	18.4863	31.1006	0.750486	7.46178e-15
LOC100164485	solute carrier family 22 member 21-like	48.5797	70.9646	0.546747	7.46178e-15
LOC100164494	uncharacterized LOC100164494	28.2399	40.7868	0.530365	7.46178e-15
LOC100164563	zinc finger MYND domain-containing protein 11-like	12.13	17.729	0.547532	7.46178e-15
LOC100164623	uncharacterized protein YJR142W-like	21.3853	35.2644	0.72159	7.46178e-15
LOC100164839	kynurenine--oxoglutarate transaminase 3-like	25.8209	37.2399	0.52831	7.46178e-15
LOC100164880	uncharacterized WD repeat-containing protein YPL183C-like	24.6437	157.359	2.67477	7.46178e-15
LOC100165173	uncharacterized LOC100165173	19.9703	32.4363	0.699751	7.46178e-15
LOC100165187	vanin-like protein 1-like	14.4253	20.7012	0.521111	7.46178e-15
LOC100165228	galactokinase-like	35.2265	58.0528	0.720705	7.46178e-15
LOC100165232	transmembrane protein 11, mitochondrial-like	37.2862	52.1489	0.483994	7.46178e-15
LOC100165314	zinc finger and BTB domain-containing protein 34-like	24.0883	36.0771	0.582749	7.46178e-15
LOC100165358	e3 ubiquitin-protein ligase RNF19A-like	32.9671	48.0515	0.543553	7.46178e-15
LOC100165393	uncharacterized LOC100165393	108.163	142.25	0.395221	7.46178e-15
LOC100165534	cysteine and histidine-rich protein 1 homolog	73.5	111.046	0.595345	7.46178e-15
LOC100165541	uncharacterized LOC100165541	26.4299	33.853	0.35711	7.46178e-15
LOC100165723	protein fem-1 homolog CG6966-like	77.1215	137.955	0.83899	7.46178e-15
LOC100165797	inositol-trisphosphate 3-kinase B-like	28.2457	36.7668	0.380375	7.46178e-15
LOC100165866	threonine dehydratase catabolic-like	103.492	267.993	1.37268	7.46178e-15
LOC100165903	uncharacterized LOC100165903	30.3078	40.178	0.406717	7.46178e-15
LOC100165962	glucose dehydrogenase [acceptor]-like	26.7636	42.3856	0.663298	7.46178e-15
LOC100166053	protein retinal degeneration B-like	11.5939	23.1924	1.00029	7.46178e-15
LOC100166248	nucleoporin p58/p45-like	18.4315	29.5353	0.680272	7.46178e-15
LOC100166599	uncharacterized LOC100166599	41.0062	56.5062	0.462566	7.46178e-15
LOC100166684	uncharacterized LOC100166684	47.0454	60.32	0.358582	7.46178e-15
LOC100166812	disks large homolog 1-like	17.0029	25.1392	0.56416	7.46178e-15
LOC100166820	neural-cadherin-like	17.9627	23.2247	0.370654	7.46178e-15
LOC100166874	ATP-binding cassette sub-family G member 4-like	25.8055	41.6449	0.690463	7.46178e-15
LOC100166895	protein yippee-like 1-like	10.4911	21.8243	1.05677	7.46178e-15
LOC100167008	uncharacterized LOC100167008	105.068	161.221	0.617722	7.46178e-15
LOC100167229	uncharacterized LOC100167229	19.557	24.0494	0.29832	7.46178e-15
LOC100167288	protogenin B-like	13.5923	20.9261	0.622514	7.46178e-15
LOC100167427	uncharacterized LOC100167427	133.952	190.876	0.51092	7.46178e-15
LOC100167505	uncharacterized LOC100167505	28.5883	48.2395	0.754791	7.46178e-15
LOC100167617	uncharacterized LOC100167617	58.0784	98.1919	0.757602	7.46178e-15
LOC100167707	uncharacterized LOC100167707	26.3082	32.5035	0.305087	7.46178e-15
LOC100167752	uncharacterized LOC100167752	29.8692	39.6996	0.410466	7.46178e-15
LOC100167797	NACHT and WD repeat domain-containing protein 1-like	9.6342	15.2491	0.662484	7.46178e-15
LOC100167820	serine/threonine-protein kinase GE16371-like	30.4663	45.2494	0.570684	7.46178e-15
LOC100167978	LOC100167978	16.8764	22.2623	0.3996	7.46178e-15
LOC100168031	uncharacterized LOC100168031	16.8997	36.7034	1.11892	7.46178e-15
LOC100168069	nostrin-like	45.8762	63.518	0.469422	7.46178e-15
LOC100168197	uncharacterized LOC100168197	32.4849	52.2157	0.684714	7.46178e-15
LOC100168365	YTH domain family protein 1-like	30.5368	45.1324	0.563612	7.46178e-15
LOC100168659	insulin-like receptor-like	12.4053	23.7169	0.934961	7.46178e-15
LOC100168713	putative fatty acyl-CoA reductase CG5065-like	16.424	36.3828	1.14745	7.46178e-15
LOC100168746	translation initiation factor eIF-2B subunit delta-like	37.3289	53.5862	0.521568	7.46178e-15
LOC100168782	protein takeout-like	137.39	292.418	1.08975	7.46178e-15
LOC100168860	ATP-binding cassette sub-family A member 3-like	13.0689	17.6662	0.434852	7.46178e-15
LOC100168890	kiser-like	115.195	177.58	0.624394	7.46178e-15
LOC100168936	uncharacterized LOC100168936	50.2035	77.7787	0.631588	7.46178e-15
LOC100169058	amyloid beta A4 precursor protein-binding family B member 1-interacting protein-like	37.8454	48.947	0.371105	7.46178e-15
LOC100169090	protein phosphatase PP2A 55 kDa regulatory subunit-like	42.9507	55.0624	0.358385	7.46178e-15
LOC100169276	BSD domain-containing protein 1-like	37.1863	51.3878	0.466656	7.46178e-15
LOC100169298	autophagy-related protein 2 homolog B-like	13.9511	26.3383	0.916787	7.46178e-15
LOC100169471	uncharacterized LOC100169471	22.9789	32.2472	0.488866	7.46178e-15
LOC100169555	sodium- and chloride-dependent glycine transporter 1-like	34.2502	44.4941	0.377499	7.46178e-15
LOC100569038	uncharacterized LOC100569038	245.356	389.049	0.665077	7.46178e-15
LOC100569330	uncharacterized LOC100569330	27.1314	33.3344	0.29705	7.46178e-15
LOC100570148	nucleolar GTP-binding protein 2-like	55.9907	71.2908	0.34853	7.46178e-15
LOC100570296	protein fem-1 homolog CG6966-like	69.3862	121.879	0.812725	7.46178e-15
LOC100571649	uncharacterized LOC100571649	10.6711	17.7752	0.736159	7.46178e-15
LOC100571674	uncharacterized LOC100571674	20.4361	27.4136	0.423772	7.46178e-15
LOC100572989	probable ATP-dependent RNA helicase pitchoune-like	74.6172	108.442	0.539348	7.46178e-15
LOC100573509	uncharacterized LOC100573509	39.9431	53.5633	0.4233	7.46178e-15
LOC100573825	uncharacterized LOC100573825	424.564	616.75	0.538704	7.46178e-15
LOC100574802	x-box-binding protein 1-like	72.5794	112.342	0.630264	7.46178e-15
LOC100575432	uncharacterized LOC100575432	163.556	217.765	0.412981	7.46178e-15
LOC100575796	uncharacterized LOC100575796	83.5859	121.382	0.538219	7.46178e-15
LOC103307628	LOC103307628	24.3798	35.8801	0.557496	7.46178e-15
LOC103310618	LOC103310618	75.294	99.3095	0.399397	7.46178e-15
LOC103309699	LOC103309699	15.2384	10.3146	-0.563023	9.00875e-15
Ctsf	cathepsin F	66.2146	86.9729	0.393417	9.60672e-15
Elovl6	ELOVL family member 6, elongation of long chain fatty acids	150.744	192.397	0.351981	9.60672e-15
Gs2	glutamine synthetase 2	941.247	1089.83	0.211461	9.60672e-15
LOC100144789	DnaJ-like	744.004	1210.86	0.702653	9.60672e-15
LOC100144895	cytochrome c-like protein	459.286	577.501	0.330431	9.60672e-15
LOC100145824	fatty acid desaturase	187.474	252.428	0.429181	9.60672e-15
LOC100145825	mitochondrial malate dehydrogenase	462.101	594.071	0.362427	9.60672e-15
LOC100158822	voltage-dependent anion-selective channel-like	576.285	638.859	0.148716	9.60672e-15
LOC100158857	fatty acid synthase-like	196.874	218.365	0.149469	9.60672e-15
LOC100158873	uncharacterized protein LOC100158873	714.206	1422.96	0.99448	9.60672e-15
LOC100158923	zinc finger protein-like	1001.92	1410.13	0.493054	9.60672e-15
LOC100159055	alpha-tocopherol transfer protein-like	120.546	286.434	1.24863	9.60672e-15
LOC100159065	heat shock 70 kDa protein cognate 4-like	3158.78	4099.61	0.37612	9.60672e-15
LOC100159152	proton-coupled amino acid transporter 4-like	164.267	253.548	0.626216	9.60672e-15
LOC100159317	influenza virus NS1A-binding protein-like	55.1602	83.2268	0.59342	9.60672e-15
LOC100159331	uncharacterized LOC100159331	12.2689	14.6837	0.259212	9.60672e-15
LOC100159351	platelet glycoprotein V-like	51.794	66.6194	0.363159	9.60672e-15
LOC100159411	ADP/ATP translocase 3-like	3971.29	5440.37	0.454097	9.60672e-15
LOC100159520	high mobility group protein A-like	289.627	353.214	0.286345	9.60672e-15
LOC100159647	paramyosin, long form-like	966.094	1135.9	0.233604	9.60672e-15
LOC100159797	putative fatty acyl-CoA reductase CG5065-like	98.2826	183.817	0.903265	9.60672e-15
LOC100159899	uncharacterized LOC100159899	21.8152	28.7331	0.39738	9.60672e-15
LOC100159991	legumain-like	28.5302	17.4225	-0.711534	9.60672e-15
LOC100160060	SPRY domain-containing SOCS box protein 1-like	142.947	168.891	0.24061	9.60672e-15
LOC100160261	uncharacterized LOC100160261	51.7222	67.4783	0.383639	9.60672e-15
LOC100160356	putative fatty acyl-CoA reductase CG5065-like	118.528	210.638	0.829543	9.60672e-15
LOC100160421	uncharacterized LOC100160421	178.799	216.736	0.277602	9.60672e-15
LOC100160486	facilitated trehalose transporter Tret1-like	111.762	172.219	0.623809	9.60672e-15
LOC100160550	uncharacterized LOC100160550	204.145	264.657	0.374528	9.60672e-15
LOC100160559	6-phosphofructo-2-kinase/fructose-2,6-biphosphatase-like	160.417	287.263	0.840549	9.60672e-15
LOC100160598	uncharacterized LOC100160598	82.0461	109.244	0.413049	9.60672e-15
LOC100160700	phosphoenolpyruvate carboxykinase [GTP]-like	89.7165	154.503	0.78419	9.60672e-15
LOC100160720	UDP-glucose pyrophosphorylase 2-like	155.707	208.338	0.420087	9.60672e-15
LOC100160914	proline dehydrogenase 1, mitochondrial-like	125.406	149.151	0.250165	9.60672e-15
LOC100161469	serine/threonine-protein kinase tousled-like 1-like	33.4085	41.8803	0.326058	9.60672e-15
LOC100161533	pyruvate kinase-like	507.109	551.845	0.121968	9.60672e-15
LOC100161626	uncharacterized LOC100161626	26.3499	36.4901	0.469704	9.60672e-15
LOC100161821	uncharacterized LOC100161821	6.74311	11.4128	0.759165	9.60672e-15
LOC100162051	very long-chain specific acyl-CoA dehydrogenase, mitochondrial-like	71.912	96.4982	0.42427	9.60672e-15
LOC100162393	uncharacterized LOC100162393	155.028	291.754	0.912226	9.60672e-15
LOC100162438	uncharacterized LOC100162438	135.109	289.274	1.09832	9.60672e-15
LOC100162475	probable citrate synthase 1, mitochondrial-like	558.681	652.974	0.225001	9.60672e-15
LOC100162520	puromycin-sensitive aminopeptidase-like	86.1058	98.5607	0.194902	9.60672e-15
LOC100162529	leucine-rich repeat-containing protein 58-like	93.4198	188.356	1.01166	9.60672e-15
LOC100162858	ribosome biogenesis protein NSA2 homolog	154.346	200.553	0.377811	9.60672e-15
LOC100162886	importin-7-like	114.218	137.362	0.266198	9.60672e-15
LOC100163004	uncharacterized LOC100163004	56.9794	79.5479	0.481385	9.60672e-15
LOC100163263	inosine-5'-monophosphate dehydrogenase-like	121.482	180.138	0.56836	9.60672e-15
LOC100163458	eukaryotic translation initiation factor 3 subunit G-like	212.811	270.478	0.345939	9.60672e-15
LOC100163552	uncharacterized LOC100163552	98.609	120.066	0.28404	9.60672e-15
LOC100163850	malignant fibrous histiocytoma-amplified sequence 1-like	76.8346	108.356	0.495951	9.60672e-15
LOC100163898	probable nucleolar GTP-binding protein 1-like	177.095	300.586	0.763252	9.60672e-15
LOC100163907	uncharacterized LOC100163907	78.2227	97.8005	0.322255	9.60672e-15
LOC100163918	uncharacterized protein CG12001-like	24.8369	34.9426	0.492502	9.60672e-15
LOC100164058	s-adenosylmethionine synthase-like	369.488	700.826	0.923531	9.60672e-15
LOC100164103	microtubule-actin cross-linking factor 1, isoforms 1/2/3/5-like	46.4249	53.6949	0.209886	9.60672e-15
LOC100164266	glycogenin-1-like	140.048	212.705	0.602933	9.60672e-15
LOC100164608	uncharacterized LOC100164608	446.475	739.206	0.727398	9.60672e-15
LOC100164819	enolase-like	873.368	994.684	0.187648	9.60672e-15
LOC100164843	uncharacterized LOC100164843	41.6475	53.0064	0.347938	9.60672e-15
LOC100165014	negative elongation factor A-like	20.4435	29.9444	0.55064	9.60672e-15
LOC100165054	lipoamide acyltransferase component of branched-chain alpha-keto acid dehydrogenase complex, mitochondrial-like	285.599	372.656	0.383855	9.60672e-15
LOC100165226	elongation factor 1-delta-like	176.048	242.102	0.459648	9.60672e-15
LOC100165303	uncharacterized LOC100165303	107.899	133.285	0.304826	9.60672e-15
LOC100165366	serine/arginine-rich splicing factor 3-like	168.81	217.306	0.36433	9.60672e-15
LOC100165459	polyubiquitin-A-like	1087.95	1523.9	0.48616	9.60672e-15
LOC100165584	MAP kinase-interacting serine/threonine-protein kinase 1-like	83.7917	176.309	1.07323	9.60672e-15
LOC100165620	calcium/calmodulin-dependent protein kinase kinase 2-like	60.7993	120.896	0.99164	9.60672e-15
LOC100165622	LOC100165622	54.653	69.1521	0.339472	9.60672e-15
LOC100165638	histone acetyltransferase MYST4-like	41.2098	50.7537	0.300526	9.60672e-15
LOC100165741	cuticular protein	3623.88	4280.68	0.240306	9.60672e-15
LOC100165750	ATP-dependent RNA helicase p62-like	789.738	1352.2	0.775866	9.60672e-15
LOC100165783	uncharacterized LOC100165783	103.173	120.863	0.228308	9.60672e-15
LOC100166128	fructose-bisphosphate aldolase-like	720.841	862.724	0.259217	9.60672e-15
LOC100166226	serine/threonine-protein kinase N2-like	37.7129	47.6439	0.337236	9.60672e-15
LOC100166281	breast carcinoma-amplified sequence 3 homolog	14.2759	20.3018	0.508033	9.60672e-15
LOC100166601	uncharacterized LOC100166601	1673.45	1900.89	0.183847	9.60672e-15
LOC100166657	ferritin heavy polypeptide-like 17-like	452.935	524.577	0.211849	9.60672e-15
LOC100166931	polyubiquitin-G-like	172.947	219.461	0.343635	9.60672e-15
LOC100166941	LOC100166941	90.9843	125.188	0.460411	9.60672e-15
LOC100167084	lipid storage droplets surface-binding protein 1-like	118.41	158.922	0.424524	9.60672e-15
LOC100167271	translationally-controlled tumor protein homolog	1603.46	1825.3	0.186938	9.60672e-15
LOC100167299	ornithine decarboxylase-like	472.07	576.503	0.288327	9.60672e-15
LOC100167340	uncharacterized LOC100167340	77.032	93.653	0.281867	9.60672e-15
LOC100167359	gelsolin-like	166.625	244.786	0.554912	9.60672e-15
LOC100167369	tyrosine 3-monooxygenase-like	314.293	667.102	1.0858	9.60672e-15
LOC100167379	LOC100167379	1105.04	1462.56	0.404403	9.60672e-15
LOC100167424	uncharacterized LOC100167424	138.806	195.374	0.493163	9.60672e-15
LOC100167498	protein argonaute-2-like	112.827	133.404	0.241685	9.60672e-15
LOC100167631	AN1-type zinc finger protein 2B-like	30.8908	46.2547	0.582423	9.60672e-15
LOC100167706	uncharacterized LOC100167706	22.347	27.26	0.286704	9.60672e-15
LOC100167867	porphobilinogen deaminase-like	120.95	147.413	0.285449	9.60672e-15
LOC100168198	elongation factor 2-like	1848.37	2101.06	0.184866	9.60672e-15
LOC100168271	uncharacterized LOC100168271	48.6752	62.127	0.352036	9.60672e-15
LOC100168509	AN1-type zinc finger protein 6-like	198.945	250.271	0.331125	9.60672e-15
LOC100168822	uncharacterized LOC100168822	503.034	604.531	0.265161	9.60672e-15
LOC100169068	uncharacterized LOC100169068	113.044	132.547	0.229615	9.60672e-15
LOC100169122	glyceraldehyde-3-phosphate dehydrogenase-like	2082.37	2439.99	0.228647	9.60672e-15
LOC100169243	uncharacterized LOC100169243	289.973	455.121	0.650331	9.60672e-15
LOC100169246	elongation factor 1-beta	913.247	1029.37	0.172689	9.60672e-15
LOC100169280	actin	8582.43	9255.05	0.108854	9.60672e-15
LOC100169332	glutamate decarboxylase-like protein 1-like	125.119	284.404	1.18464	9.60672e-15
LOC100169345	peroxiredoxin-6-like	185.936	250.828	0.431892	9.60672e-15
LOC100169386	fatty acid desaturase-like	360.342	433.497	0.266656	9.60672e-15
LOC100169407	jmjC domain-containing histone demethylation protein 1-like	30.3357	39.0054	0.362657	9.60672e-15
LOC100169524	hexokinase type 2-like	241.552	527.791	1.12763	9.60672e-15
LOC100169591	cytochrome c oxidase subunit 5B, mitochondrial	489.659	568.361	0.215032	9.60672e-15
LOC100569662	integrin beta-PS-like	76.1048	89.2481	0.229833	9.60672e-15
LOC100570018	circadian clock-controlled protein-like	665.823	1342.5	1.01171	9.60672e-15
LOC100572239	uncharacterized LOC100572239	51.2535	38.5586	-0.410598	9.60672e-15
Mf	myofilin	290.998	388.402	0.416539	9.60672e-15
ORF1	chemosensory protein-like	447.25	792.976	0.826196	9.60672e-15
ORF5	chemosensory protein-like	931.919	1281.49	0.45955	9.60672e-15
Ptp4a1	protein tyrosine phosphatase type IVA, member 1	134.267	161.108	0.262924	9.60672e-15
Rpl7	ribosomal protein L7	1271.83	1444.24	0.183398	9.60672e-15
Rps6	ribosomal protein S6	2245.44	2468.34	0.136547	9.60672e-15
S1	sucrase	129.257	173.097	0.421335	9.60672e-15
Samdc	S-adenosylmethionine decarboxylase	143.013	207.827	0.539234	9.60672e-15
cp1	cuticular protein 1	1805.71	2348.92	0.379427	9.60672e-15
cprr1-11	RR1 cuticle protein 11	1388.37	2137.07	0.622247	9.60672e-15
cprr1-8	RR1 cuticle protein 8	741.99	876.81	0.240863	9.60672e-15
LOC100168239	atrial natriuretic peptide-converting enzyme-like	27.1622	19.6277	-0.468704	1.0121e-14
LOC100570996	collagen alpha-1(IV) chain-like	31.5685	21.8498	-0.530865	1.02648e-14
Mago	mago nashi	102.806	75.8661	-0.438398	1.03005e-14
LOC100162681	proliferating cell nuclear antigen-like	73.668	54.9662	-0.422494	1.04171e-14
LOC100167781	uncharacterized LOC100167781	565.251	532	-0.0874657	1.04312e-14
Ctsl	cathepsin L	207.683	299.549	0.528412	1.19875e-14
LOC100158676	uncharacterized LOC100158676	40.5355	50.5839	0.319493	1.19875e-14
LOC100159527	uncharacterized LOC100159527	221.137	276.848	0.324157	1.19875e-14
LOC100159613	circadian clock-controlled protein-like	148.171	217.227	0.551941	1.19875e-14
LOC100159685	takeout-like	217.157	443.243	1.02936	1.19875e-14
LOC100160293	phosphoglucomutase-like	200.695	273.561	0.446861	1.19875e-14
LOC100160512	protein spinster homolog 1-like	129.061	318.98	1.30542	1.19875e-14
LOC100161248	eukaryotic initiation factor 4A-like	1653.85	1944.77	0.233776	1.19875e-14
LOC100161442	transketolase-like protein 2-like	479.73	651.589	0.44174	1.19875e-14
LOC100161568	uncharacterized LOC100161568	297.693	496.912	0.739166	1.19875e-14
LOC100161573	uncharacterized LOC100161573	39.8353	47.3019	0.247851	1.19875e-14
LOC100162127	histone acetyltransferase p300-like	41.5952	48.7374	0.228613	1.19875e-14
LOC100162231	protein takeout-like	174.419	507.295	1.54026	1.19875e-14
LOC100162476	programmed cell death protein 4-like	124.363	240.642	0.952329	1.19875e-14
LOC100162779	adenosylhomocysteinase-like	322.849	364.58	0.175372	1.19875e-14
LOC100162838	uncharacterized LOC100162838	36.1386	48.4806	0.423869	1.19875e-14
LOC100162964	60S ribosomal protein L9-like	1060.61	1233.89	0.21832	1.19875e-14
LOC100162995	bleomycin hydrolase-like	147.587	197.604	0.421054	1.19875e-14
LOC100163275	e3 ubiquitin-protein ligase HECTD1-like	38.2317	51.6562	0.434173	1.19875e-14
LOC100163628	gamma-aminobutyric acid receptor-associated protein-like	175.689	237.517	0.435011	1.19875e-14
LOC100163630	serine/threonine-protein phosphatase 4 regulatory subunit 1-like	45.2297	56.941	0.332197	1.19875e-14
LOC100164654	elongation factor 1-gamma-like	756.771	877.643	0.213777	1.19875e-14
LOC100164783	uncharacterized LOC100164783	223.924	261.674	0.22476	1.19875e-14
LOC100164870	uncharacterized LOC100164870	27.2251	31.0116	0.187868	1.19875e-14
LOC100165050	endothelin-converting enzyme 1-like	25.8258	34.1993	0.405155	1.19875e-14
LOC100165203	alpha,alpha-trehalose-phosphate synthase [UDP-forming] A-like	173.914	225.2	0.372831	1.19875e-14
LOC100165247	ABC transporter G family member 20-like	118.908	146.446	0.300523	1.19875e-14
LOC100165680	5-aminolevulinate synthase, erythroid-specific, mitochondrial-like	72.6762	97.5108	0.424079	1.19875e-14
LOC100165870	uncharacterized LOC100165870	218.437	289.297	0.405334	1.19875e-14
LOC100166082	spermidine synthase-like	503.808	650.22	0.368052	1.19875e-14
LOC100166510	uncharacterized LOC100166510	109.656	128.365	0.22727	1.19875e-14
LOC100166936	MAP/microtubule affinity-regulating kinase 3-like	41.4588	52.932	0.352462	1.19875e-14
LOC100167063	apoptosis-inducing factor 3-like	99.6118	121.044	0.281148	1.19875e-14
LOC100167755	uncharacterized LOC100167755	93.5601	124.317	0.410062	1.19875e-14
LOC100167791	6-phosphogluconate dehydrogenase, decarboxylating-like	536.418	590.855	0.139447	1.19875e-14
LOC100167868	uncharacterized LOC100167868	57.5502	72.5527	0.334208	1.19875e-14
LOC100167996	muscle M-line assembly protein unc-89-like	16.1685	21.5282	0.413035	1.19875e-14
LOC100168026	heat shock protein 70 B2-like	140.151	176.858	0.335612	1.19875e-14
LOC100168088	LOC100168088	34.7074	44.3019	0.352125	1.19875e-14
LOC100168705	uncharacterized LOC100168705	63.3528	85.9839	0.440658	1.19875e-14
LOC100168780	40S ribosomal protein S24-like	1013.61	1110.24	0.131365	1.19875e-14
LOC100168886	very low-density lipoprotein receptor-like	40.9859	63.9787	0.642463	1.19875e-14
LOC100169007	thioredoxin-like	663.051	884.321	0.415449	1.19875e-14
LOC100169125	membrane-bound alkaline phosphatase-like	80.8807	99.6801	0.30151	1.19875e-14
LOC100169201	probable hydroxyacid-oxoacid transhydrogenase, mitochondrial-like	303.893	345.249	0.184071	1.19875e-14
LOC100169432	uncharacterized LOC100169432	51.9475	64.1473	0.304334	1.19875e-14
LOC100169464	insulin-like peptide receptor-like	34.3022	46.5043	0.439062	1.19875e-14
LOC100169485	calsyntenin-1-like	138.948	157.604	0.181756	1.19875e-14
LOC100169556	40S ribosomal protein S7-like	453.183	553.008	0.287207	1.19875e-14
LOC100569599	cytochrome c oxidase subunit 6B2-like	314.039	378.112	0.267869	1.19875e-14
LOC103310367	LOC103310367	101.393	114.559	0.176132	1.19875e-14
Nap1l1	nucleosome assembly protein 1-like 1	190.049	231.299	0.283388	1.19875e-14
ORF2	chemosensory protein-like	423.474	511.722	0.273087	1.19875e-14
Rspry1	RING finger and SPRY domain-containing protein 1	26.3894	35.8151	0.440612	1.19875e-14
LOC100163240	uncharacterized LOC100163240	8.82092	4.94247	-0.835697	1.21603e-14
LOC100161111	DNA replication licensing factor mcm7-like	44.5681	34.5369	-0.367874	1.40171e-14
LOC100164957	ornithine decarboxylase antizyme 1-like	989.114	1085.21	0.133769	1.49034e-14
LOC100165759	60S ribosomal protein L21-like	676.531	791.593	0.226603	1.49034e-14
LOC100167075	uncharacterized LOC100167075	11.9528	18.561	0.634926	1.49034e-14
LOC100166905	mannose-P-dolichol utilization defect 1 protein homolog	22.1742	14.9777	-0.566071	1.56522e-14
LOC100166111	cystathionine beta-synthase-like	70.7982	53.6474	-0.400205	1.59766e-14
LOC100569852	esterase FE4-like	9.43685	4.74329	-0.992417	1.7345e-14
LOC100167446	60S ribosomal protein L8-like	1193.62	1112.47	-0.101571	1.7427e-14
LOC100159160	uncharacterized LOC100159160	11.7128	17.6583	0.592255	1.77879e-14
LOC100166212	tricarboxylate transport protein, mitochondrial-like	77.933	58.4451	-0.415152	2.08122e-14
LOC100169052	glycine cleavage system h protein-like	71.48	48.1572	-0.569787	2.13909e-14
LOC100168783	neutral alpha-glucosidase AB-like	62.0711	50.4911	-0.297891	2.18745e-14
LOC100570050	uncharacterized LOC100570050	17.1865	24.3373	0.501893	2.36157e-14
cp23	cuticular protein 23	138.553	110.316	-0.328797	2.4496e-14
LOC100168150	multidrug resistance protein 3-like	26.9284	20.7687	-0.374719	2.47509e-14
LOC100167046	probable phosphoglycerate kinase-like	187.207	158.899	-0.236527	2.59614e-14
LOC100165388	ubiquitin-conjugating enzyme E2 N-like	98.3589	82.5039	-0.253593	2.62969e-14
LOC100162814	mRNA-decapping enzyme 2-like	55.1943	68.657	0.314887	2.64261e-14
LOC100159829	ubiquitin carboxyl-terminal hydrolase 5-like	32.988	23.7462	-0.474248	3.41993e-14
LOC100571189	uncharacterized LOC100571189	23.9739	34.3346	0.518197	3.516e-14
LOC100166408	NADH dehydrogenase [ubiquinone] 1 alpha subcomplex subunit 10, mitochondrial-like	167.944	141.403	-0.248168	3.63162e-14
LOC100167687	uncharacterized LOC100167687	113.443	97.269	-0.22192	3.97193e-14
LOC100168607	acyl-CoA Delta(11) desaturase-like	9.50113	17.5735	0.887231	4.08896e-14
LOC100159410	40S ribosomal protein S9-like	1624.89	1522.39	-0.0939987	4.10597e-14
LOC100165907	26S protease regulatory subunit 6B-like	92.1046	71.438	-0.366581	4.3963e-14
LOC103307624	LOC103307624	34.7379	46.4834	0.420208	4.65829e-14
LOC100165139	uncharacterized LOC100165139	22.5949	27.5493	0.286018	4.94422e-14
LOC100162149	putative fatty acyl-CoA reductase CG5065-like	21.1318	13.3642	-0.661042	5.19646e-14
LOC100574263	UPF0670 protein CG4666-like	11.4122	18.032	0.659988	5.22403e-14
LOC100159359	pre-mRNA-processing-splicing factor 8-like	60.1636	51.4895	-0.224613	5.43668e-14
LOC100168541	protein DDI1 homolog 2-like	22.1061	31.1235	0.493558	5.50267e-14
LOC100164483	division abnormally delayed protein-like	55.9379	44.5485	-0.328448	5.96894e-14
LOC100160386	eukaryotic translation initiation factor 3 subunit L-like	91.5884	73.2385	-0.322563	6.43286e-14
LOC100160886	UDP-glucuronosyltransferase 2B15-like	7.06572	2.80426	-1.33322	6.55723e-14
LOC100162094	retinol dehydrogenase 11-like	9.83077	4.40721	-1.15744	8.25661e-14
LOC100570634	vacuolar protein sorting-associated protein 13C-like	5.06022	7.19514	0.507823	8.35493e-14
LOC100160702	solute carrier family 2, facilitated glucose transporter member 1-like	346.361	317.06	-0.127522	8.53569e-14
LOC100162372	cytochrome P450 6k1-like	9.72213	16.8559	0.793913	8.91251e-14
LOC100168844	alpha-N-acetylgalactosaminidase-like	35.657	25.8111	-0.466192	9.06544e-14
LOC100167131	WD repeat-containing protein 18-like	45.3824	32.8703	-0.465351	9.94057e-14
LOC100168434	transmembrane protein 49-like	39.8297	30.5629	-0.382061	1.03175e-13
LOC100166665	putative U5 small nuclear ribonucleoprotein 200 kDa helicase-like	33.8246	27.5654	-0.295216	1.14272e-13
LOC100161906	caspase-1-like	13.0472	17.8719	0.45395	1.22984e-13
LOC103308723	LOC103308723	53.4172	41.6102	-0.360368	1.23313e-13
LOC100165009	uncharacterized LOC100165009	0.449943	2.10064	2.22302	1.25454e-13
LOC100169050	uncharacterized LOC100169050	42.4911	47.4192	0.158311	1.25454e-13
LOC100160038	uncharacterized LOC100160038	23.5759	34.0362	0.529757	1.33869e-13
LOC100160947	uncharacterized LOC100160947	488.79	451.082	-0.115824	1.38064e-13
LOC100158939	protein patched-like	22.4978	28.6564	0.349072	1.39278e-13
LOC100167844	uncharacterized LOC100167844	48.9643	39.603	-0.30612	1.42611e-13
LOC100158854	uncharacterized LOC100158854	29.7054	45.9861	0.630471	1.44664e-13
LOC100169151	uncharacterized LOC100169151	333.865	368.52	0.142478	1.47349e-13
LOC100161792	elongation of very long chain fatty acids protein AAEL008004-like	71.2742	85.0336	0.254655	1.49875e-13
LOC100574764	uncharacterized LOC100574764	4.74145	8.3657	0.819159	1.49875e-13
LOC100162733	Y-box protein Ct-p40-like	524.063	478.756	-0.13045	1.55295e-13
LOC100161479	uncharacterized LOC100161479	30.7479	36.6351	0.252739	1.60856e-13
LOC100162092	replication protein A 70 kDa DNA-binding subunit-like	6.45528	13.9369	1.11036	1.63511e-13
LOC100159988	uncharacterized LOC100159988	182.938	137.236	-0.414699	1.64245e-13
LOC100167662	mitochondrial dicarboxylate carrier-like	29.7226	21.8677	-0.442761	1.70337e-13
LOC100166729	UDP-glucuronosyltransferase 2B2-like	193.016	165.447	-0.22235	2.04901e-13
LOC100159839	esterase FE4-like	10.7293	5.58057	-0.943071	2.09237e-13
LOC103310638	LOC103310638	336.148	283.006	-0.248265	2.14186e-13
LOC100168451	uncharacterized LOC100168451	11.6489	19.0208	0.707384	2.18553e-13
LOC100160991	pancreatic lipase-related protein 1-like	21.6799	34.5403	0.671924	2.23929e-13
LOC100162249	ig-like and fibronectin type-III domain-containing protein C25G4.10-like	15.418	21.5307	0.481782	2.34649e-13
LOC103310092	LOC103310092	5.16697	10.6179	1.03911	2.34649e-13
LOC100161021	facilitated trehalose transporter Tret1-like	29.6176	19.8945	-0.574086	2.35014e-13
LOC100160715	uncharacterized LOC100160715	14.2484	21.0577	0.563546	2.48114e-13
LOC100168742	uncharacterized LOC100168742	60.7116	72.1155	0.248338	2.64573e-13
LOC100161927	uncharacterized LOC100161927	39.3691	31.8017	-0.307956	2.73797e-13
LOC100159311	f-actin-capping protein subunit beta-like	45.4786	33.5784	-0.437655	2.74829e-13
LOC100162632	zinc finger protein 611-like	16.9754	22.9167	0.432958	2.80433e-13
LOC100162367	low affinity cationic amino acid transporter 2-like	14.831	8.812	-0.751074	2.89753e-13
LOC100162497	uncharacterized LOC100162497	44.2629	29.6972	-0.575772	2.96548e-13
Shmt1	serine hydroxymethyltransferase 1 (soluble)	85.1261	68.6212	-0.310948	3.07515e-13
aralar1	calcium-binding mitochondrial carrier protein Aralar1	30.5372	22.0097	-0.472429	3.17873e-13
LOC100160097	alpha-tocopherol transfer protein-like	95.3303	81.6657	-0.223205	3.29545e-13
LOC100570445	uncharacterized LOC100570445	18.8147	23.1495	0.299121	3.47746e-13
LOC100161587	mitochondrial-processing peptidase subunit beta-like	388.176	428.286	0.141863	3.74969e-13
LOC100159660	zinc finger protein 624-like	25.3017	32.1184	0.344166	3.80104e-13
LOC100161393	probable multidrug resistance-associated protein lethal(2)03659-like	37.1254	29.2822	-0.342385	3.92944e-13
LOC100158876	serine protease-like	8.45293	15.892	0.910775	4.06429e-13
LOC100164947	LOC100164947	17.2894	21.0392	0.28319	4.06429e-13
LOC100570638	gastric triacylglycerol lipase-like	7.11134	21.1259	1.57082	4.16998e-13
LOC100164481	inositol-trisphosphate 3-kinase A-like	19.383	26.715	0.462856	4.19325e-13
LOC100569638	kynurenine/alpha-aminoadipate aminotransferase, mitochondrial-like	32.6808	47.3901	0.536142	4.2986e-13
LOC100158884	phosphoserine phosphatase-like	40.1258	28.414	-0.497928	4.3865e-13
LOC100165029	protein DJ-1-like	64.5047	44.397	-0.53894	4.43959e-13
LOC100160384	proton-coupled amino acid transporter 4-like	129.03	110.491	-0.223785	4.44955e-13
LOC100160479	uncharacterized LOC100160479	59.1046	76.8258	0.37832	4.58158e-13
LOC100159849	protein wos2-like	465.472	412.232	-0.175239	4.71333e-13
LOC100165402	uncharacterized LOC100165402	29.6371	22.5444	-0.39464	4.80152e-13
LOC100163343	monocarboxylate transporter 14-like	32.7178	26.0135	-0.330812	5.05149e-13
LOC100163176	insulin-like growth factor 2 mRNA-binding protein 1-like	122.662	137.581	0.165599	5.4056e-13
LOC100158788	dolichyl-diphosphooligosaccharide--protein glycosyltransferase subunit DAD1-like	63.1453	38.6305	-0.708936	5.85842e-13
Ckiibeta	casein kinase II beta subunit	56.314	72.0905	0.356315	6.39805e-13
LOC100164026	nose resistant to fluoxetine protein 6-like	65.2066	53.6847	-0.280508	6.44048e-13
LOC100161288	zinc finger protein ubi-d4-like	28.3375	36.7718	0.375886	6.79136e-13
LOC100165178	facilitated trehalose transporter Tret1-like	81.8392	67.0031	-0.288564	7.2122e-13
LOC100161135	protein SDA1 homolog	51.4093	62.3348	0.278009	7.34514e-13
LOC100572651	androgen-induced gene 1 protein-like	22.3898	13.1703	-0.765553	7.45475e-13
Rpl15	ribosomal protein L15	1529.03	1461.15	-0.065511	7.49565e-13
LOC100164827	uncharacterized LOC100164827	21.0405	29.495	0.4873	7.86212e-13
LOC100573780	uncharacterized LOC100573780	19.4763	25.1152	0.366841	7.88135e-13
LOC100160985	serine protease inhibitor 4-like	23.2724	14.4516	-0.687394	7.94725e-13
LOC100163063	LOC100163063	15.0836	11.0872	-0.444087	8.10764e-13
LOC100163830	1,4-alpha-glucan-branching enzyme-like	79.3475	95.0409	0.260364	8.39476e-13
LOC100161349	transmembrane protein 120 homolog	37.5872	27.8581	-0.432141	8.48751e-13
LOC100158666	sodium-independent sulfate anion transporter-like	26.7543	19.8155	-0.433144	8.61573e-13
LOC100574521	uncharacterized LOC100574521	2568.38	2422.98	-0.0840728	8.83692e-13
LOC100160902	cullin-1-like	65.0274	54.4446	-0.256258	9.1266e-13
LOC100572275	uncharacterized LOC100572275	43.0275	52.5233	0.287701	9.58189e-13
LOC100164390	methylmalonic aciduria and homocystinuria type D protein, mitochondrial-like	10.0932	16.4465	0.704402	9.65261e-13
Catb-1418	cathepsin B-1418	17.8838	10.1649	-0.815066	9.96742e-13
LOC100161240	zinc finger protein 512B-like	903.766	971.82	0.104739	1.04856e-12
LOC100166562	uncharacterized LOC100166562	7.30297	11.8547	0.698904	1.0635e-12
LOC100164553	uncharacterized LOC100164553	13.5773	20.2383	0.575884	1.08904e-12
LOC100158736	facilitated trehalose transporter Tret1-like	6.44298	10.6762	0.728602	1.13576e-12
LOC100572761	uncharacterized LOC100572761	28.1844	22.3115	-0.33711	1.13907e-12
LOC100168717	eukaryotic translation initiation factor 2 subunit 1-like	175.252	204.879	0.225341	1.2607e-12
LOC103310560	LOC103310560	6.87608	4.26559	-0.688843	1.28213e-12
LOC100163848	uncharacterized LOC100163848	13.8583	18.5749	0.422602	1.30323e-12
LOC100166685	ATP-binding cassette sub-family G member 4-like	8.3396	12.5519	0.589851	1.47364e-12
LOC100168852	uncharacterized LOC100168852	13.8224	17.8145	0.366041	1.4775e-12
LOC100166904	facilitated trehalose transporter Tret1-like	12.413	7.38423	-0.749329	1.52127e-12
LOC100165504	acyl-CoA Delta(11) desaturase-like	62.8578	46.6484	-0.430262	1.52551e-12
LOC100168538	polyribonucleotide nucleotidyltransferase 1, mitochondrial-like	22.0096	14.9108	-0.561772	1.53798e-12
LOC100165857	protein arginine n-methyltransferase 1, putative	92.8299	70.58	-0.395331	1.54571e-12
LOC100168153	clavesin-1-like	99.4035	125.13	0.332058	1.54662e-12
LOC100164369	dual specificity protein phosphatase 10-like	16.7049	23.469	0.490489	1.55826e-12
LOC100166524	LOC100166524	37.1118	32.6096	-0.18658	1.72935e-12
LOC100164461	mannose-1-phosphate guanyltransferase beta-like	67.0153	56.2017	-0.253877	1.76063e-12
LOC100163101	translational activator GCN1-like	18.218	14.2138	-0.358069	1.77368e-12
LOC100166856	probable ATP-dependent RNA helicase DDX27-like	41.785	31.1297	-0.42469	1.81411e-12
LOC100163545	transcription elongation factor SPT6-like	68.7676	59.7105	-0.203744	1.8223e-12
LOC100163781	uncharacterized LOC100163781	16.2427	20.4354	0.331281	1.83374e-12
LOC100166422	uncharacterized LOC100166422	98.8896	69.4433	-0.509983	1.8386e-12
LOC100168836	uncharacterized LOC100168836	64.9408	46.2336	-0.490186	1.87402e-12
LOC100164894	facilitated trehalose transporter Tret1-like	13.6289	8.47597	-0.685218	1.88421e-12
LOC100161010	bipolar kinesin KRP-130-like	15.3158	9.98975	-0.616498	1.89086e-12
LOC100160017	leucine-rich repeat-containing protein 59-like	188.171	167.32	-0.169433	1.97215e-12
Rad23	rad23 protein	101.346	82.7228	-0.292925	2.06533e-12
LOC100164533	mediator of RNA polymerase II transcription subunit 14-like	9.95678	13.2955	0.417188	2.07303e-12
LOC100569509	ABC transporter G family member 20-like	17.869	23.9059	0.419908	2.08144e-12
LOC100167324	uncharacterized LOC100167324	114.048	96.6628	-0.238611	2.25312e-12
LOC100167207	retinol dehydrogenase 14-like	65.4682	52.0287	-0.331487	2.31424e-12
LOC100163958	cationic amino acid transporter 4-like	22.5814	30.8968	0.452324	2.38022e-12
LOC100161483	sterile alpha and TIR motif-containing protein 1-like	5.6269	10.4023	0.886483	2.39347e-12
LOC100164300	carnitine O-palmitoyltransferase 1, liver isoform-like	35.801	43.5728	0.283429	2.41957e-12
LOC100162466	dynein heavy chain, cytoplasmic-like	24.8665	21.3342	-0.221035	2.49681e-12
LOC100168862	integral membrane protein 2B-like	108.483	125.557	0.210869	2.56166e-12
LOC100163954	uncharacterized LOC100163954	78.8341	67.1641	-0.23113	2.58487e-12
LOC100167750	muscular protein 20-like	154.161	184.703	0.260765	2.63134e-12
LOC100160970	RAC serine/threonine-protein kinase-like	35.9553	43.9812	0.290682	2.67762e-12
LOC100163433	peripheral plasma membrane protein CASK-like	30.5803	37.64	0.299664	2.68282e-12
LOC100569581	uncharacterized LOC100569581	8.44266	12.8554	0.606601	2.94913e-12
LOC100161602	uncharacterized LOC100161602	41.1338	29.4713	-0.481015	2.9831e-12
LOC100161617	uncharacterized LOC100161617	425.023	386.932	-0.13546	3.02695e-12
LOC100163148	transmembrane protein 104 homolog	16.4133	22.9089	0.481045	3.04816e-12
LOC100164115	low affinity cationic amino acid transporter 2-like	19.7764	13.4253	-0.558822	3.20799e-12
LOC100159220	polyadenylate-binding protein 2-like	72.4953	58.5495	-0.308231	3.26481e-12
Obp7	odorant-binding protein 7	45.3263	65.0158	0.520443	3.30703e-12
LOC100166763	15-hydroxyprostaglandin dehydrogenase [NAD+]-like	6.21366	2.13998	-1.53785	3.31515e-12
LOC100159280	uncharacterized LOC100159280	18.1775	25.6446	0.496497	3.32126e-12
LOC100159253	uncharacterized LOC100159253	99.9892	79.587	-0.32924	3.52551e-12
LOC100162666	serine proteinase stubble-like	37.6468	47.5783	0.337776	3.60938e-12
LOC100167580	trifunctional enzyme subunit beta, mitochondrial-like	103.453	86.6735	-0.255318	3.64847e-12
LOC100169129	solute carrier family 22 member 4-like	38.2385	30.3931	-0.331286	3.73083e-12
LOC100168046	OTU domain-containing protein 7B-like	27.9981	34.9117	0.31838	3.77904e-12
LOC100165955	2,3-bisphosphoglycerate-dependent phosphoglycerate mutase-like	5.3666	10.226	0.930155	3.79326e-12
LOC100165171	adenylyl cyclase-associated protein 1-like	76.0858	63.8369	-0.253236	3.83099e-12
LOC100166474	annexin IX-like	118.685	103.037	-0.203972	4.27782e-12
LOC100168115	probable cytochrome P450 6a13-like	9.97429	4.84496	-1.04173	4.53222e-12
LOC100164468	uncharacterized LOC100164468	3.39507	6.07852	0.840279	4.81427e-12
LOC100166164	UDP-glucuronosyltransferase 2B15-like	0.998842	4.06688	2.0256	4.84761e-12
LOC100163691	rab3 GTPase-activating protein non-catalytic subunit-like	4.44794	7.11604	0.677939	4.92865e-12
LOC100163091	nicotinate phosphoribosyltransferase-like	18.1741	24.0594	0.404719	4.99494e-12
LOC100167762	gamma-interferon-inducible lysosomal thiol reductase-like	12.2631	21.5846	0.815682	4.99494e-12
LOC100165727	major facilitator superfamily domain-containing protein 5-like	14.5067	9.64287	-0.589183	5.34287e-12
LOC100166680	ion transport peptide-like	18.9019	28.1225	0.573195	5.47669e-12
LOC100160260	membrane-bound alkaline phosphatase-like	78.7595	64.3273	-0.292023	5.48357e-12
LOC100162626	IQ motif and SEC7 domain-containing protein 1-like	18.3112	24.4335	0.416136	5.55425e-12
LOC100161786	uncharacterized LOC100161786	83.8782	59.3664	-0.498649	5.60158e-12
LOC100169563	uncharacterized LOC100169563	20.5012	25.4089	0.309622	5.60158e-12
LOC100163062	hrp65 protein-like	172.045	151.098	-0.187303	6.02057e-12
LOC100169006	28S ribosomal protein S5, mitochondrial-like	39.9635	28.5255	-0.486432	6.04844e-12
LOC100162037	nuclear RNA export factor 1-like	33.6724	41.2332	0.292238	6.13884e-12
LOC100169040	heterochromatin protein 1-like	264.075	228.687	-0.207575	6.33562e-12
LOC100161865	actin-interacting protein 1-like	62.6924	50.8805	-0.301177	6.48149e-12
LOC100160473	cyclic AMP-responsive element-binding protein 1-like	17.5329	22.8214	0.380319	6.67567e-12
LOC100158856	protein ERGIC-53-like	72.2454	59.099	-0.289773	6.72767e-12
LOC100161409	galactosylgalactosylxylosylprotein 3-beta-glucuronosyltransferase S-like	23.5919	17.2728	-0.449787	6.80075e-12
LOC100169066	uncharacterized LOC100169066	50.4558	59.3855	0.235089	6.88044e-12
LOC100168412	ejaculatory bulb-specific protein 3-like	20.0025	35.0606	0.809668	7.00533e-12
LOC100163676	acyl-CoA-binding domain-containing protein 2-like	109.644	85.115	-0.365342	7.22064e-12
LOC100161207	tight junction protein ZO-2-like	40.6911	48.0952	0.24118	7.92335e-12
LOC100161634	cold shock domain-containing protein E1-like	27.7411	33.5301	0.27343	8.37743e-12
LOC100159741	NADPH--cytochrome P450 reductase-like	28.561	35.6504	0.319872	9.50827e-12
LOC100144869	ATP synthase c-subunit-like	1542.29	1622.98	0.0735718	9.93797e-12
LOC100160790	probable ribosome biogenesis protein RLP24-like	46.828	64.2819	0.45704	1.00299e-11
LOC100163681	DDB1- and CUL4-associated factor 6-like	12.0983	16.6817	0.463466	1.11096e-11
LOC100574136	flavin reductase-like	55.0307	36.0064	-0.611981	1.14728e-11
LOC100159588	uncharacterized LOC100159588	38.526	31.5531	-0.28805	1.14806e-11
LOC103310418	LOC103310418	860.725	801.429	-0.102977	1.15212e-11
Intu	inturned planar cell polarity effector homolog	3.95413	7.24141	0.872909	1.16744e-11
LOC100161460	nocturnin-like	14.7908	20.1011	0.442574	1.16744e-11
LOC100168056	microsomal triglyceride transfer protein large subunit-like	27.145	20.441	-0.409222	1.17925e-11
LOC100570193	fatty acid synthase-like	7.09506	9.82328	0.469389	1.1998e-11
LOC100163847	chorion peroxidase-like	13.6745	8.42544	-0.698662	1.31995e-11
LOC100169531	uncharacterized LOC100169531	18.6489	23.1732	0.313369	1.36857e-11
LOC100159370	probable NADH dehydrogenase [ubiquinone] iron-sulfur protein 6, mitochondrial-like	89.15	71.2042	-0.324273	1.37678e-11
LOC103310608	LOC103310608	13.4324	8.90822	-0.592514	1.39446e-11
LOC100570083	uncharacterized LOC100570083	8.75484	5.00564	-0.806526	1.53731e-11
LOC103309597	LOC103309597	13.2003	5.75515	-1.19764	1.63469e-11
LOC100162025	uncharacterized LOC100162025	61.4372	56.8658	-0.111549	1.65046e-11
LOC100165102	methylthioribose-1-phosphate isomerase-like	80.6242	65.9811	-0.289161	1.68503e-11
LOC100570518	uncharacterized LOC100570518	35.2065	27.1504	-0.374868	1.71305e-11
LOC100161540	alanyl-tRNA synthetase, cytoplasmic-like	42.7605	33.7202	-0.342665	1.86107e-11
LOC100168401	uncharacterized LOC100168401	48.6374	39.5231	-0.299369	1.98284e-11
LOC100166883	uncharacterized LOC100166883	17.0583	22.1893	0.37939	2.02302e-11
LOC100169642	caiB/baiF CoA-transferase family protein C7orf10 homolog	30.4773	21.4057	-0.509737	2.11305e-11
LOC103310199	LOC103310199	60.4472	77.5092	0.35869	2.11886e-11
LOC100166184	solute carrier family 23 member 1-like	20.2438	10.9478	-0.886841	2.12717e-11
LOC100159416	uncharacterized protein C6orf136 homolog	52.3651	66.3405	0.341282	2.23099e-11
LOC100164466	uncharacterized LOC100164466	10.4414	12.672	0.279328	2.31507e-11
LOC100169208	acyl-CoA Delta(11) desaturase-like	38.846	29.0354	-0.419951	2.31507e-11
Rps11	ribosomal protein S11	835.965	913.793	0.128425	2.36878e-11
LOC100164697	coatomer subunit beta-like	61.0725	50.4127	-0.276734	2.37914e-11
LOC100162647	notchless protein homolog 1-like	30.4895	21.0208	-0.536491	2.55161e-11
LOC100161167	uncharacterized LOC100161167	14.2451	18.9454	0.411389	2.66155e-11
LOC100162717	glucose dehydrogenase [acceptor]-like	21.1498	14.9938	-0.496278	2.66537e-11
LOC100160499	f-box only protein 32-like	12.2045	19.5597	0.680474	2.66793e-11
LOC100160287	GTPase-activating protein-like	34.6556	43.1667	0.316829	2.75641e-11
LOC100572968	uncharacterized LOC100572968	1.2398	4.43739	1.8396	2.77669e-11
Nlp	nucleoplasmin	745.911	684.198	-0.124588	2.77669e-11
LOC100167278	dihydrolipoyllysine-residue acetyltransferase component 1 of pyruvate dehydrogenase complex, mitochondrial-like	96.3525	111.014	0.204349	2.81646e-11
cp5	cuticular protein 5	44.2382	30.9386	-0.515884	3.06809e-11
LOC100161078	ubiquitin thioesterase trabid-like	11.5049	16.9244	0.556855	3.10397e-11
LOC100572463	SNW domain-containing protein 1-like	17.4287	24.5841	0.496257	3.29619e-11
LOC100169049	uncharacterized LOC100169049	1.79182	4.61706	1.36555	3.40901e-11
LOC100159101	uncharacterized LOC100159101	63.5632	54.2728	-0.227962	3.41649e-11
LOC100168760	zinc transporter ZIP1-like	18.2185	24.6191	0.434374	3.47569e-11
LOC100166272	eukaryotic translation initiation factor 5B-like	35.5366	26.2945	-0.434543	3.54803e-11
LOC100161618	2-hydroxyacylsphingosine 1-beta-galactosyltransferase-like	8.91072	4.35827	-1.03179	3.70625e-11
LOC100568955	uncharacterized LOC100568955	8.82304	4.40746	-1.00133	3.70625e-11
LOC100164292	60S ribosomal export protein NMD3-like	50.3898	63.7556	0.33942	3.89069e-11
LOC100167470	estradiol 17-beta-dehydrogenase 12-like	66.5662	56.6781	-0.231998	4.31658e-11
LOC100166798	oxysterol-binding protein-related protein 9-like	15.4138	20.7387	0.428107	4.33169e-11
LOC100165182	LOC100165182	2.77832	5.63302	1.0197	4.34731e-11
LOC100164683	proteasome subunit alpha type-1-like	126.071	100.199	-0.331369	4.44785e-11
LOC100163524	tyrosine-protein phosphatase corkscrew-like	15.941	21.5965	0.438058	4.48174e-11
LOC100159555	t-cell immunomodulatory protein-like	30.1415	38.3778	0.348522	4.61402e-11
LOC100162678	inactive hydroxysteroid dehydrogenase-like protein 1-like	39.3121	54.0289	0.458758	4.67608e-11
LOC100159965	alpha-N-acetylgalactosaminidase-like	38.9515	28.1862	-0.466692	4.72766e-11
LOC100570959	uncharacterized LOC100570959	40.8521	32.5414	-0.328132	4.97028e-11
LOC100161444	uncharacterized LOC100161444	13.5976	20.055	0.560615	5.12235e-11
LOC100159401	neural-cadherin-like	17.34	23.4649	0.436405	5.14422e-11
LOC100167270	disks large homolog 5-like	18.1223	22.2221	0.294229	5.24907e-11
LOC100167510	beta-hexosaminidase subunit beta-like	22.2645	15.5505	-0.517784	5.46235e-11
LOC100162984	uncharacterized LOC100162984	20.9805	28.1887	0.426071	5.56655e-11
LOC100165153	uncharacterized LOC100165153	42.409	29.8804	-0.50517	5.71886e-11
Catb-1674	cathepsin B-1674	4.94331	1.31417	-1.91133	5.89998e-11
LOC100168203	DNA replication licensing factor mcm5-like	26.1526	19.5076	-0.422919	5.9882e-11
LOC100164280	protein msta, isoform A-like	33.8768	24.2389	-0.482976	6.02943e-11
LOC100159733	phosphorylated CTD-interacting factor 1-like	9.17465	12.6994	0.469035	6.14774e-11
LOC100167517	uncharacterized protein KIAA1310 homolog	14.9406	20.1561	0.431977	6.38785e-11
LOC100161138	transcription factor AP-1-like	32.7943	42.2996	0.367199	6.42262e-11
LOC100159841	probable 4-coumarate--CoA ligase 3-like	56.9393	47.515	-0.261043	6.61986e-11
LOC100161584	uncharacterized LOC100161584	7.92473	11.9689	0.594853	6.66321e-11
LOC100158966	uncharacterized LOC100158966	26.1111	19.3998	-0.428624	7.5199e-11
LOC100162216	uncharacterized LOC100162216	22.1826	28.7413	0.373695	7.55365e-11
LOC100166618	fatty acid synthase-like	4.14431	6.26457	0.596083	7.64901e-11
LOC103309739	LOC103309739	4.41626	9.46217	1.09935	7.76198e-11
LOC100165871	pentatricopeptide repeat-containing protein 2-like	36.1767	24.3423	-0.571591	7.83875e-11
LOC100162660	inverted formin-2-like	12.187	16.5999	0.445832	8.54295e-11
LOC100161003	uncharacterized LOC100161003	53.483	45.1029	-0.24586	8.89026e-11
LOC100574502	elongation of very long chain fatty acids protein 4-like	15.9306	24.9502	0.647248	9.22142e-11
LOC100161231	LOC100161231	10.1136	12.2145	0.272297	9.23419e-11
LOC100162324	peptidyl-prolyl cis-trans isomerase FKBP2-like	317.468	284.85	-0.156409	9.34746e-11
LOC103308647	LOC103308647	12.6549	9.33027	-0.439702	9.46337e-11
LOC100165749	probable ATP-dependent RNA helicase DDX31-like	29.5226	37.6983	0.352676	9.48755e-11
LOC100166342	venom dipeptidyl peptidase 4-like	51.0701	62.6041	0.293779	9.74735e-11
LOC100569092	uncharacterized LOC100569092	15.508	21.0316	0.439541	9.84437e-11
LOC100164618	hemolin-interacting protein-like	10.0504	18.1721	0.854472	1.00266e-10
LOC100167202	transcriptional activator protein Pur-alpha-like	71.1647	61.8067	-0.2034	1.00548e-10
LOC100160005	splicing factor U2af 38 kDa subunit-like	54.7226	41.4387	-0.401158	1.03877e-10
LOC100574823	uncharacterized LOC100574823	30.5488	36.3916	0.252489	1.06661e-10
LOC100165140	dnaJ protein homolog 1-like	94.2081	75.5226	-0.318942	1.10454e-10
LOC100167562	neuroendocrine convertase 2-like	32.0144	40.0604	0.323456	1.20115e-10
LOC100168565	vesicular glutamate transporter 2-like	4.01809	8.47645	1.07695	1.22117e-10
LOC100166217	segment polarity protein dishevelled homolog DVL-3-like	19.0539	23.8478	0.32377	1.22308e-10
LOC100165557	uncharacterized LOC100165557	72.4596	66.3775	-0.126483	1.2463e-10
LOC100165856	zinc finger protein 250-like	38.3986	29.3891	-0.385772	1.29063e-10
Syt4	synaptotagmin 4	24.0396	32.8713	0.451414	1.45284e-10
LOC100162689	trehalase-like	15.7755	19.734	0.322998	1.4871e-10
LOC100161345	leucine-rich PPR motif-containing protein, mitochondrial-like	26.0778	19.8776	-0.391679	1.51495e-10
LOC100165997	cyclase-like	49.6181	36.0871	-0.459383	1.52197e-10
LOC100158664	cytochrome c1-like	83.4751	103.954	0.316527	1.55293e-10
Cact	cactus	24.9494	31.7523	0.347852	1.56083e-10
Catb-1852	cathepsin B-1852	5.12847	10.8011	1.07458	1.59999e-10
LOC100161631	transmembrane protein 165-like	42.4758	33.5157	-0.341806	1.62202e-10
LOC100161407	ribosomal protein S30-like	520.847	569.086	0.127786	1.65822e-10
LOC100575164	angiotensin-converting enzyme-like	13.5258	19.3891	0.519535	1.67595e-10
LOC100163362	serine/threonine-protein phosphatase PP1-alpha catalytic subunit-like	152.413	172.842	0.181467	1.72792e-10
LOC100166605	uncharacterized LOC100166605	12.7736	19.8436	0.635517	1.74704e-10
LOC100165514	fibrillin-2-like	12.0532	10.0034	-0.26892	1.74839e-10
LOC100167290	exocyst complex component 6-like	25.362	20.8252	-0.284334	1.74839e-10
LOC100167311	zinc finger protein 593-like	31.9298	41.1439	0.365776	1.74839e-10
cp68	cuticular protein 68	175.203	208.337	0.249889	1.79148e-10
LOC100571925	uncharacterized LOC100571925	5.22436	12.0899	1.21047	1.82839e-10
LOC100166196	uncharacterized LOC100166196	30.2868	21.5299	-0.492346	1.98186e-10
LOC100160941	disheveled-associated activator of morphogenesis 2-like	21.1974	26.1296	0.301798	1.98694e-10
LOC100166885	protein FAM188A-like	48.7602	37.3425	-0.384883	2.03909e-10
LOC100161660	uncharacterized LOC100161660	30.3123	35.2408	0.217345	2.0835e-10
LOC100162828	probable cation-transporting ATPase 13A1-like	35.7315	28.7867	-0.311796	2.09978e-10
LOC100159399	MPA13 allergen-like	52.2331	35.5518	-0.55504	2.12179e-10
LOC100163680	dihydropyrimidine dehydrogenase [NADP+]-like	20.8448	25.8947	0.312971	2.16609e-10
LOC100163910	uncharacterized LOC100163910	58.7512	68.4889	0.221251	2.16609e-10
Tomm20	translocase of outer mitochondrial membrane 20 homolog	155.536	136.067	-0.19293	2.17218e-10
LOC100571167	zinc finger and BTB domain-containing protein 6-like	36.9776	48.6831	0.396768	2.27809e-10
LOC103310709	LOC103310709	110.142	59.3251	-0.892656	2.36862e-10
LOC100568914	uncharacterized LOC100568914	18.8093	26.6195	0.501034	2.5339e-10
LOC100163095	protein still life, isoform SIF type 1-like	15.9176	18.9123	0.248702	2.67745e-10
LOC100161380	phytoene dehydrogenase-like	12.8196	17.5512	0.453216	2.75347e-10
LOC100572917	uncharacterized LOC100572917	5.82265	8.42453	0.53292	2.96765e-10
LOC100168687	gamma-glutamyltranspeptidase 1-like	9.13033	5.23985	-0.80114	3.04637e-10
LOC100188938	dolichyl-diphosphooligosaccharide--protein glycosyltransferase subunit 4	44.4356	31.0929	-0.515132	3.13981e-10
LOC100165237	f-box only protein 11-like	31.2071	37.7506	0.274626	3.15708e-10
LOC100573388	cytochrome c oxidase subunit 7C, mitochondrial-like	163.532	128.29	-0.350162	3.18753e-10
LOC100165582	3-hydroxyisobutyryl-CoA hydrolase, mitochondrial-like	147.768	126.752	-0.22132	3.23834e-10
LOC100168896	28S ribosomal protein S14, mitochondrial-like	31.3137	47.3947	0.597934	3.25517e-10
LOC100569251	uncharacterized LOC100569251	26.5372	20.5225	-0.370808	3.38017e-10
Rpl10	ribosomal protein L10	1520.78	1444.21	-0.07453	3.38773e-10
LOC100164515	contactin-like	34.3828	41.1217	0.258214	3.45975e-10
cp30	cuticular protein 30	751.884	706.1	-0.0906374	3.46409e-10
LOC100159418	ATP-dependent RNA helicase vasa, isoform A-like	40.2102	49.1713	0.290254	3.6264e-10
LOC100166001	dihydropteridine reductase-like	119.279	99.5364	-0.261044	3.64768e-10
LOC100169315	amphiphysin-like	67.1221	58.6035	-0.1958	3.64768e-10
LOC100163475	probable DNA-directed RNA polymerase III subunit RPC6-like	30.0726	42.9164	0.51308	3.70055e-10
LOC100166545	uncharacterized LOC100166545	107.691	131.052	0.283232	3.7786e-10
LOC100163690	ribosomal protein L11-like	424.409	485.924	0.195273	4.06065e-10
LOC100571964	uncharacterized LOC100571964	43.2484	31.7054	-0.447917	4.11636e-10
LOC100160039	transforming protein Rho-like	121.128	101.48	-0.255343	4.1415e-10
LOC100163828	ATP-binding cassette sub-family G member 1-like	11.0201	15.4554	0.487972	4.27961e-10
LOC100161351	STE20-like serine/threonine-protein kinase-like	35.2891	40.6006	0.202279	4.32187e-10
LOC100575344	39S ribosomal protein L37, mitochondrial-like	39.0393	27.3804	-0.511786	4.48532e-10
LOC100159833	cathepsin B-like cysteine proteinase 5-like	95.9536	77.3089	-0.311702	4.50527e-10
LOC103309377	LOC103309377	29.1096	40.2054	0.465891	4.55676e-10
LOC100164636	vesicle-associated membrane protein-like	144.702	123.086	-0.233409	4.61823e-10
LOC100162791	uncharacterized LOC100162791	31.5283	39.3642	0.320236	4.86278e-10
cp11	cuticular protein 11	24.5406	14.9318	-0.716789	4.91425e-10
LOC100160909	uncharacterized LOC100160909	1036.68	967.273	-0.099977	4.91765e-10
LOC100167599	tubulin polyglutamylase TTLL4-like	9.60484	12.8443	0.419294	5.10865e-10
LOC100165533	sodium/potassium-transporting ATPase subunit beta-2-like	55.5507	64.5149	0.215827	5.27825e-10
LOC100161243	acireductone dioxygenase-like	92.2284	68.9344	-0.419986	5.34303e-10
LOC100571625	uncharacterized LOC100571625	66.3621	91.0975	0.457052	5.37549e-10
LOC100164743	cytochrome P450 4V2-like	8.65298	12.976	0.58458	5.51022e-10
LOC100168652	opsin-1-like	11.4742	18.1148	0.658767	5.60497e-10
LOC100570344	esterase FE4-like	8.289	2.99965	-1.4664	5.64698e-10
LOC100166015	defense protein l(2)34Fc-like	23.0881	14.6553	-0.655732	5.7148e-10
LOC100161757	uncharacterized LOC100161757	16.3009	20.3565	0.32054	6.02903e-10
LOC100168145	MPA13 allergen-like	15.5281	6.38714	-1.28164	6.06571e-10
LOC100571531	uncharacterized LOC100571531	8.19042	11.0863	0.436765	6.35192e-10
LOC100166947	cAMP-specific 3',5'-cyclic phosphodiesterase-like	38.578	46.9486	0.283303	6.45724e-10
LOC100165762	cell division cycle 2 protein-like	22.0443	13.937	-0.661484	6.51138e-10
LOC100163056	serine/threonine-protein kinase tricorner-like	16.3495	21.5375	0.397606	6.85998e-10
LOC100161058	v-type proton ATPase subunit H-like	153.474	131.078	-0.227572	7.22536e-10
Phgdp	phosphoglycerate dehydrogenase	301.568	329.33	0.12705	7.35139e-10
LOC100165726	thyrotropin-releasing hormone-degrading ectoenzyme-like	39.8901	33.2346	-0.263344	7.5284e-10
LOC100571403	probable citrate synthase, mitochondrial-like	93.4374	120.717	0.369561	7.98871e-10
LOC100164132	glutamate decarboxylase-like	23.3447	17.9046	-0.382761	8.10798e-10
LOC100160368	spectrin beta chain-like	112.949	120.198	0.0897454	8.14063e-10
LOC100161360	putative ATP-dependent RNA helicase me31b-like	70.5528	59.0092	-0.257762	8.74324e-10
LOC100163360	phenylalanyl-tRNA synthetase alpha chain A-like	23.1271	14.9585	-0.628617	8.89328e-10
LOC100574511	uncharacterized LOC100574511	5.60004	9.50842	0.76377	9.50522e-10
LOC103308188	LOC103308188	67.7358	83.3586	0.299413	9.76735e-10
LOC100569675	GTP-binding protein 128up-like	48.6583	35.8937	-0.438955	9.81407e-10
LOC100168235	scavenger receptor class B member 1-like	11.6349	15.9037	0.450894	1.03353e-09
LOC100160354	peptidyl-prolyl cis-trans isomerase-like	206.598	178.921	-0.207501	1.0591e-09
LOC100572216	uncharacterized LOC100572216	6.16413	12.6722	1.03969	1.06796e-09
LOC100158991	alpha,alpha-trehalose-phosphate synthase [UDP-forming] A-like	98.329	87.4897	-0.168504	1.07604e-09
LOC100163280	alpha-taxilin-like	55.3591	65.3706	0.239822	1.10153e-09
LOC100160359	uncharacterized LOC100160359	32.4192	36.919	0.187516	1.10205e-09
LOC100161423	protein slit-like	28.1154	23.2001	-0.277227	1.11268e-09
LOC100164229	uncharacterized LOC100164229	9.35125	14.3028	0.613066	1.12136e-09
LOC100168721	RNA polymerase-associated protein LEO1-like	36.3334	27.7303	-0.389829	1.13441e-09
LOC100164159	ribosomal protein S27A-like	183.447	207.606	0.178485	1.14833e-09
LOC100166864	poly(A) polymerase gamma-like	18.7831	24.1066	0.359989	1.17625e-09
LOC100161675	phosphatidylethanolamine-binding protein-like	168.248	142.995	-0.234623	1.21091e-09
LOC100162035	RING-box protein 1A-like	198.295	165.598	-0.259965	1.21091e-09
LOC100166787	casein kinase I isoform alpha-like	104.183	90.627	-0.201107	1.21091e-09
LOC100161020	RING finger protein unkempt-like	18.5074	24.5558	0.40796	1.22018e-09
Eif3k	eukaryotic translation initiation factor 3, subunit K	185.412	158.472	-0.226505	1.26756e-09
LOC100163456	uncharacterized LOC100163456	14.2729	9.26167	-0.623932	1.28866e-09
LOC100161000	endoplasmic reticulum aminopeptidase 2-like	45.2385	53.7474	0.248642	1.28932e-09
LOC100162944	uncharacterized LOC100162944	34.6921	27.7463	-0.32231	1.31421e-09
LOC100159745	uncharacterized LOC100159745	106.076	89.7243	-0.241522	1.32749e-09
LOC100163173	uncharacterized LOC100163173	61.8896	72.5218	0.228718	1.34164e-09
LOC100570211	uncharacterized LOC100570211	0.991405	5.35123	2.43232	1.34537e-09
LOC100159603	LOC100159603	42.7276	32.0493	-0.414876	1.42744e-09
LOC100168053	glypican-6-like	45.1563	37.8141	-0.256002	1.43601e-09
LOC100159476	uncharacterized LOC100159476	17.4104	20.7455	0.252849	1.45669e-09
LOC100166229	mesoderm induction early response protein 1-like	10.1225	14.7539	0.543534	1.46749e-09
LOC100165958	alpha-tocopherol transfer protein-like	14.0473	21.2505	0.597209	1.51945e-09
LOC100167708	uncharacterized LOC100167708	26.1286	35.1789	0.429082	1.56547e-09
Rtnl1	reticulon 1	152.91	136.882	-0.159747	1.56547e-09
LOC100575763	uncharacterized LOC100575763	7.41308	15.172	1.03327	1.61249e-09
LOC100159550	exonuclease 3'-5' domain-containing protein 2-like	5.05783	8.83007	0.803907	1.632e-09
LOC100160088	chorion peroxidase-like	58.4563	49.3565	-0.244117	1.70807e-09
LOC100160869	beta-1,4-N-acetylgalactosaminyltransferase bre-4-like	9.76916	15.4413	0.660484	1.72746e-09
LOC100166314	uncharacterized LOC100166314	67.0751	76.7098	0.193635	1.78641e-09
Eif3j	eukaryotic translation initiation factor 3, subunit J	175.617	148.262	-0.24428	1.83958e-09
LOC100162453	ubiquitin carboxyl-terminal hydrolase 14-like	111.526	95.6509	-0.221526	1.91356e-09
LOC100168764	ran-binding protein 9-like	40.6962	48.0081	0.238383	1.91544e-09
LOC100167513	protein mab-21-like	27.3098	20.8713	-0.387902	1.99388e-09
LOC100165632	regulating synaptic membrane exocytosis protein 2-like	26.239	31.2283	0.251141	2.01128e-09
LOC100163370	major facilitator superfamily domain-containing protein 6-A-like	67.7298	79.3234	0.227956	2.01482e-09
LOC100161575	monocarboxylate transporter 12-B-like	39.2592	33.3994	-0.233208	2.0183e-09
LOC103308446	LOC103308446	47.0803	39.6462	-0.247939	2.05119e-09
LOC100166022	serine/arginine-rich splicing factor 1-like	103.217	88.5636	-0.220894	2.08071e-09
LOC103308433	LOC103308433	8.49907	10.6161	0.320873	2.08266e-09
LOC100166606	uncharacterized LOC100166606	25.1216	16.9061	-0.571383	2.11026e-09
LOC100168253	charged multivesicular body protein 6-like	20.1991	28.901	0.516827	2.15447e-09
LOC100158713	lysine histidine transporter 1-like	13.9847	20.1986	0.530406	2.19193e-09
LOC100165771	regucalcin-like	28.8848	21.114	-0.452112	2.19193e-09
LOC100162602	uncharacterized LOC100162602	15.533	20.6786	0.412795	2.22112e-09
LOC100168720	methylcrotonoyl-CoA carboxylase beta chain, mitochondrial-like	29.2111	37.5944	0.364004	2.25764e-09
LOC100169623	mRNA export factor-like	52.4343	40.1485	-0.385165	2.26536e-09
LOC100168304	inositol monophosphatase 1-like	62.7345	49.8825	-0.330725	2.37857e-09
LOC100163939	uncharacterized LOC100163939	24.4172	29.1289	0.254555	2.41317e-09
LOC100160944	nuclear cap-binding protein subunit 2-like	66.859	49.5797	-0.431374	2.45072e-09
LOC100161123	short/branched chain specific acyl-CoA dehydrogenase, mitochondrial-like	161.027	137.671	-0.22608	2.486e-09
LOC100169366	uncharacterized LOC100169366	15.2013	10.6523	-0.513033	2.51187e-09
LOC100162364	transmembrane protease serine 9-like	8.69297	13.8547	0.672455	2.66808e-09
LOC100161014	uncharacterized LOC100161014	35.6046	26.6894	-0.415793	2.67122e-09
LOC100163933	myotubularin-related protein 14-like	18.2579	23.8671	0.386504	2.68898e-09
LOC100159835	prestin-like	33.016	27.9192	-0.241906	2.72647e-09
LOC100570041	uncharacterized LOC100570041	27.0728	35.4434	0.388672	2.74169e-09
LOC100167457	uncharacterized LOC100167457	25.9756	32.0078	0.301267	2.82465e-09
LOC100167212	serine/threonine-protein kinase 6-A-like	20.6507	14.3049	-0.529681	2.86003e-09
LOC100161104	bifunctional enzyme CarRP-like	52.3856	62.7684	0.26087	2.87156e-09
LOC100159827	uncharacterized LOC100159827	15.262	18.3094	0.262638	2.93009e-09
LOC100161348	adenylate kinase isoenzyme 1-like	130.156	152.486	0.228441	2.93551e-09
LOC100163495	activator of heat shock 90kDa protein ATPase-like	66.2171	46.7266	-0.50296	2.93551e-09
LOC100159976	ankyrin repeat domain-containing protein 50-like	7.51354	9.73788	0.374115	3.02474e-09
LOC100169592	kinesin-like protein unc-104-like	14.1914	17.1506	0.273242	3.09724e-09
LOC100162880	uncharacterized LOC100162880	20.8863	25.8522	0.307728	3.21389e-09
LOC100161842	uncharacterized LOC100161842	300.344	319.091	0.0873494	3.21821e-09
LOC100159876	uncharacterized LOC100159876	91.8465	72.9852	-0.331622	3.22067e-09
LOC100161701	uncharacterized LOC100161701	23.3293	15.2997	-0.608644	3.38075e-09
LOC100160562	CG4239-like	62.2535	50.7562	-0.294571	3.39825e-09
LOC100159523	cAMP-dependent protein kinase type I regulatory subunit-like	41.2385	50.0261	0.278687	3.42158e-09
LOC100161930	uncharacterized LOC100161930	8.36806	11.835	0.50009	3.44325e-09
LOC100165491	uncharacterized LOC100165491	57.8813	49.2402	-0.233261	3.49852e-09
LOC100160275	eukaryotic initiation factor 4A-III-like	125.642	108.109	-0.216825	3.55195e-09
LOC100167728	DENN domain-containing protein 1A-like	10.6267	14.885	0.486172	3.63194e-09
LOC100159034	baculoviral IAP repeat-containing protein 2-like	13.0856	17.2057	0.394901	3.6643e-09
LOC100162020	lipase 1-like	8.49056	14.1135	0.73314	3.74254e-09
LOC100570013	uncharacterized LOC100570013	54.0652	60.8994	0.171727	3.90595e-09
LOC100569725	ribonuclease UK114-like	109.216	85.2758	-0.356971	3.9385e-09
LOC100165586	CCR4-NOT transcription complex subunit 7-like	61.154	75.4761	0.303572	3.96799e-09
LOC100166396	b-box type zinc finger protein ncl-1-like	94.9102	106.571	0.167178	4.02812e-09
LOC100162603	protein sprint-like	28.1532	33.4599	0.249135	4.14339e-09
LOC100167129	rho GTPase-activating protein 20-like	31.3635	37.2263	0.247235	4.47707e-09
LOC100168864	peptidyl-prolyl cis-trans isomerase FKBP1A-like	664.222	612.674	-0.116548	4.52512e-09
LOC100167714	lateral signaling target protein 2 homolog	23.577	28.6511	0.281215	4.64529e-09
LOC100163328	solute carrier family 46 member 3-like	30.1406	22.2148	-0.440184	4.69476e-09
LOC100569593	uncharacterized LOC100569593	8.74382	11.8757	0.441677	4.76177e-09
LOC100166971	protein henna-like	85.0053	73.0863	-0.217952	4.77835e-09
LOC100159902	uncharacterized LOC100159902	24.8307	35.6347	0.521161	4.89059e-09
LOC100167252	uncharacterized LOC100167252	17.1532	22.7031	0.40441	4.90099e-09
LOC100162860	selenoprotein T-like	43.6472	35.4321	-0.300834	5.04405e-09
LOC100570184	nose resistant to fluoxetine protein 6-like	3.31586	6.28434	0.922377	5.04717e-09
LOC100159791	uncharacterized LOC100159791	26.5415	36.6709	0.466388	5.0605e-09
LOC100162351	uncharacterized LOC100162351	46.2064	54.7206	0.243994	5.0605e-09
LOC100166992	uncharacterized LOC100166992	10.0866	13.2076	0.388937	5.09368e-09
LOC100571442	uncharacterized LOC100571442	439.65	392.109	-0.165101	5.19643e-09
Rps27-1	ribosomal protein S27-1	733.731	798.596	0.122214	5.2083e-09
LOC100160259	uncharacterized LOC100160259	17.9905	22.5811	0.327883	5.22067e-09
LOC100163183	FCH domain only protein 2-like	19.8629	25.3532	0.352093	5.42329e-09
LOC100161840	ruvB-like helicase 1-like	44.221	32.9385	-0.424956	5.43653e-09
LOC100163923	uncharacterized LOC100163923	6.55673	11.9784	0.869384	5.49201e-09
LOC100575509	uncharacterized LOC100575509	37.1914	31.8012	-0.22589	5.66231e-09
LOC100165466	ribosomal protein L35e-like	1067.81	969.785	-0.138916	5.74059e-09
LOC100571587	v-type proton ATPase subunit G-like	396.21	346.037	-0.195339	5.76916e-09
LOC100167808	uncharacterized LOC100167808	36.7364	43.6882	0.250035	5.79519e-09
LOC103309958	LOC103309958	37.8413	28.0899	-0.42991	5.90231e-09
LOC100167731	39S ribosomal protein L12, mitochondrial-like	78.6184	60.1441	-0.386444	5.91143e-09
LOC100168266	uncharacterized LOC100168266	11.0328	13.4123	0.281757	5.91422e-09
LOC100166099	rootletin-like	6.18461	8.33451	0.430414	5.92025e-09
LOC100161196	stress-associated endoplasmic reticulum protein 2-like	124.49	101.432	-0.295515	5.9399e-09
LOC100169015	uncharacterized LOC100169015	6.73417	3.36505	-1.00087	6.28328e-09
LOC100164637	uncharacterized LOC100164637	57.4911	48.4727	-0.246166	6.40816e-09
LOC100167719	zinc finger protein 665-like	9.04678	12.6334	0.481766	6.49804e-09
LOC100144886	cytochrome B5-like protein	268.579	240.853	-0.157196	6.57181e-09
LOC100165961	methylcrotonoyl-CoA carboxylase subunit alpha, mitochondrial-like	23.9141	30.6347	0.357304	6.57975e-09
LOC100572854	uncharacterized LOC100572854	22.1236	17.8482	-0.309809	6.8305e-09
LOC100159658	GPI transamidase component PIG-T-like	14.7945	9.96686	-0.569854	6.89669e-09
LOC100161124	agrin-like	60.6267	51.7397	-0.228683	6.91888e-09
LOC100161246	exportin-5-like	16.9509	12.7814	-0.407318	7.0375e-09
LOC100166955	linear gramicidin synthase subunit D-like	8.07626	11.1846	0.469754	7.07216e-09
AANAT1	AANAT1	52.2473	64.1499	0.29609	7.09413e-09
LOC100161494	facilitated trehalose transporter Tret1-like	9.39264	6.17977	-0.603978	7.21814e-09
LOC100163820	uncharacterized LOC100163820	6.71942	9.35821	0.477896	7.28521e-09
LOC100574532	uncharacterized LOC100574532	0.473274	2.87762	2.60413	7.33473e-09
LOC103310098	LOC103310098	43.7845	52.1217	0.251464	7.38197e-09
LOC100163141	importin subunit alpha-7-like	150.374	165.259	0.136177	7.63277e-09
Vasa4	Vasa4 protein	7.45824	11.9013	0.674213	7.66335e-09
LOC100168678	putative zinc metalloproteinase T16A9.4-like	46.4457	39.0642	-0.249701	7.71591e-09
LOC100165422	uncharacterized LOC100165422	15.1465	10.3948	-0.543118	7.84589e-09
LOC100162409	uncharacterized LOC100162409	34.9833	49.5092	0.50103	8.07929e-09
LOC100164169	UDP-glucuronosyltransferase 2B7-like	37.8689	29.7068	-0.350224	8.14271e-09
LOC100159063	uncharacterized protein LOC100159063	151.569	174.02	0.199281	8.20079e-09
LOC100162607	coagulation factor X-like	11.9884	5.7488	-1.06031	8.37434e-09
LOC103310328	LOC103310328	141.269	154.686	0.130893	8.44457e-09
LOC100162319	hemocytin-like	17.9735	15.4682	-0.216565	8.49294e-09
LOC100167248	uncharacterized family 31 glucosidase KIAA1161-like	2.24461	4.86222	1.11515	8.56246e-09
LOC100569114	uncharacterized LOC100569114	21.5679	25.5366	0.243676	8.60921e-09
LOC100158927	serine protease inhibitor 4-like	7.86946	3.62034	-1.12014	8.83892e-09
LOC100166978	mitogen-activated protein kinase kinase kinase kinase 3-like	11.8198	16.3256	0.465933	8.89024e-09
LOC100160500	transcription initiation factor TFIID subunit 1-like	14.2802	17.3229	0.27867	8.90134e-09
LOC100161816	uncharacterized LOC100161816	20.8464	25.9872	0.318003	9.38511e-09
LOC100158786	coagulation factor IX-like	15.8322	11.3292	-0.482818	9.93577e-09
LOC100164111	coatomer subunit delta-like	54.9904	44.015	-0.321184	1.0028e-08
LOC100575246	c3 and PZP-like alpha-2-macroglobulin domain-containing protein 8-like	19.7883	23.5394	0.250431	1.01096e-08
LOC100570684	uncharacterized LOC100570684	44.0266	36.5241	-0.269524	1.03338e-08
LOC100569786	RIMS-binding protein 2-like	24.4153	30.4394	0.318157	1.04215e-08
LOC100168945	rab GDP dissociation inhibitor alpha-like	194.751	177.523	-0.133628	1.08143e-08
LOC100169526	arylsulfatase B-like	2.28371	4.94987	1.11601	1.09484e-08
LOC100167015	transcription factor GAGA-like	25.2725	32.13	0.34635	1.09665e-08
LOC100163888	LOC100163888	44.3038	34.1205	-0.376789	1.11555e-08
LOC100167503	serine proteinase stubble-like	23.1125	30.0289	0.377678	1.12238e-08
Rpl31	ribosomal protein L31	1306.03	1218.28	-0.100338	1.13242e-08
LOC100159503	lamin-B receptor-like	32.3438	24.5504	-0.39774	1.13505e-08
LOC100160665	A disintegrin and metalloproteinase with thrombospondin motifs 16-like	35.2538	29.2133	-0.271153	1.13505e-08
LOC103310346	LOC103310346	56.361	44.3893	-0.344484	1.14715e-08
LOC100167828	uncharacterized LOC100167828	27.5164	34.4312	0.323423	1.16404e-08
LOC100160682	glucose dehydrogenase [acceptor]-like	16.5619	13.2436	-0.322567	1.19314e-08
LOC100570926	uncharacterized LOC100570926	15.4059	20.8039	0.433373	1.23807e-08
LOC100164756	long-chain-fatty-acid--CoA ligase ACSBG2-like	92.287	81.2069	-0.184525	1.24279e-08
LOC100160144	CG1943-like	105.383	89.6539	-0.233206	1.30474e-08
LOC100161859	ecdysteroid UDP-glucosyltransferase-like	19.854	13.44	-0.5629	1.34096e-08
LOC100164183	leucyl-tRNA synthetase, cytoplasmic-like	35.8299	29.8874	-0.261626	1.37997e-08
LOC100167123	renin receptor-like	111.455	94.0571	-0.24485	1.39321e-08
LOC100165959	uncharacterized LOC100165959	11.7553	15.0419	0.355682	1.41646e-08
LOC100158958	uncharacterized LOC100158958	34.3308	26.1462	-0.392903	1.45502e-08
LOC100166202	uncharacterized LOC100166202	19.511	14.6384	-0.414526	1.45915e-08
LOC100167303	ras-specific guanine nucleotide-releasing factor 1-like	2.52163	3.93109	0.640571	1.5104e-08
LOC100159657	polypeptide N-acetylgalactosaminyltransferase 5-like	50.9126	42.7095	-0.253466	1.52013e-08
LOC100162609	uncharacterized LOC100162609	50.5503	37.5753	-0.427934	1.55509e-08
LOC100166697	serine protease snake-like	5.31269	9.72601	0.872405	1.58393e-08
LOC100167876	histone deacetylase 4-like	15.9159	19.9505	0.325956	1.60847e-08
LOC100168275	myophilin-like	99.6208	82.7016	-0.268532	1.6759e-08
LOC100161622	endoplasmic reticulum aminopeptidase 2-like	32.9165	26.4822	-0.313788	1.68657e-08
LOC100159758	uncharacterized LOC100159758	21.6822	26.2125	0.273747	1.71591e-08
LOC100572775	uncharacterized LOC100572775	12.486	17.3849	0.477523	1.7492e-08
LOC100144903	ribosomal protein S28e-like	381.483	432.104	0.17976	1.75381e-08
LOC100575593	uncharacterized LOC100575593	20.8938	26.1356	0.32294	1.75381e-08
Ance-like	angiotensin converting enzyme-like	17.4457	12.721	-0.455658	1.7635e-08
LOC100159409	synapse-associated protein of 47 kDa-like	36.9831	45.2658	0.291554	1.81465e-08
LOC100161323	uncharacterized LOC100161323	34.7163	29.242	-0.247567	1.81465e-08
Ola1	Obg-like ATPase 1	77.7131	64.1206	-0.27737	1.81593e-08
LOC100568669	CD151 antigen-like	1.987	6.81146	1.77737	1.84601e-08
LOC100159574	26S proteasome non-ATPase regulatory subunit 11-like	162.456	144.256	-0.171415	1.86117e-08
LOC100160524	glutamate [NMDA] receptor subunit 1-like	15.5106	20.08	0.372505	1.90252e-08
LOC100159646	steroid dehydrogenase-like	76.1737	57.7611	-0.399197	1.92674e-08
LOC100169373	uncharacterized LOC100169373	28.3255	33.5744	0.245263	1.9425e-08
Dcxr	dicarbonyl/L-xylulose reductase	219.848	241.522	0.135648	1.94382e-08
LOC100163664	innexin inx3-like	97.1599	84.0274	-0.209502	1.96462e-08
LOC100162495	uncharacterized LOC100162495	23.0709	18.7854	-0.296462	2.03211e-08
LOC100163135	tuberin-like	13.5835	16.555	0.285409	2.03211e-08
LOC100166800	proliferation-associated protein 2G4-like	58.7397	47.0314	-0.320713	2.03211e-08
LOC100165800	solute carrier family 46 member 3-like	21.5801	16.3717	-0.398499	2.06166e-08
LOC100165126	V-type proton ATPase subunit E-like	357.471	321.016	-0.15518	2.10325e-08
LOC100168877	heterogeneous nuclear ribonucleoprotein A1, A2/B1 homolog	65.4322	54.6558	-0.259627	2.13581e-08
LOC100144797	protein tyrosine phosphatase-like	45.4545	33.912	-0.422629	2.18567e-08
LOC100165704	uncharacterized LOC100165704	18.2267	20.9647	0.201903	2.21618e-08
LOC100161080	uncharacterized LOC100161080	129.142	115.049	-0.166713	2.24772e-08
LOC100160959	protein crumbs-like	12.2589	14.801	0.271862	2.29631e-08
LOC100159107	translocation protein SEC63 homolog	70.4231	59.5087	-0.242948	2.30421e-08
LOC100569129	collagen alpha-1(V) chain-like	14.496	10.551	-0.458275	2.32923e-08
LOC100160153	glycerol-3-phosphate dehydrogenase, mitochondrial-like	142.423	155.828	0.129775	2.344e-08
LOC100163389	uncharacterized LOC100163389	17.1722	21.1781	0.302496	2.42565e-08
LOC100160040	beta-galactosidase-like	10.0699	6.10103	-0.722919	2.44373e-08
LOC100162742	UPF0420 protein C16orf58 homolog	21.6737	29.5211	0.445799	2.45534e-08
LOC103308888	LOC103308888	71.8988	59.411	-0.275239	2.48667e-08
LOC100164857	chemosensory protein 1-like	67.6782	51.6587	-0.38968	2.54998e-08
LOC100159892	small glutamine-rich tetratricopeptide repeat-containing protein alpha-like	36.8596	46.0419	0.320906	2.57869e-08
LOC100160541	acyl-CoA synthetase family member 2, mitochondrial-like	8.73411	13.2756	0.604048	2.64522e-08
LOC100167074	DNA topoisomerase 2-like	57.3498	50.1225	-0.194328	2.64522e-08
LOC100164542	putative ankyrin repeat protein R840-like	63.39	53.1605	-0.253901	2.68888e-08
LOC100572734	aldehyde dehydrogenase X, mitochondrial-like	48.1737	25.2108	-0.934202	2.69688e-08
LOC100166603	uncharacterized LOC100166603	42.163	32.0255	-0.396755	2.72694e-08
LOC100161415	acidic leucine-rich nuclear phosphoprotein 32 family member A-like	50.7357	42.7017	-0.248707	2.73687e-08
ACYPI22208	uncharacterized LOC100572942	35.4897	25.6273	-0.469717	2.74825e-08
LOC100163759	lysosomal Pro-X carboxypeptidase-like	17.5155	12.1204	-0.531189	2.76278e-08
LOC100169176	synaptogyrin-2-like	25.3107	32.8711	0.377072	2.81784e-08
LOC100160110	uncharacterized LOC100160110	8.50719	3.80987	-1.15894	2.84184e-08
LOC100169645	heat shock protein 75 kDa, mitochondrial-like	34.9297	27.1197	-0.365113	2.85509e-08
LOC100166400	structural maintenance of chromosomes protein 2-like	15.6623	11.8833	-0.398352	2.89124e-08
LOC100168147	UPF0446 protein C12orf31 homolog-like	153.525	192.275	0.324695	2.90318e-08
LOC100161605	kinesin-like protein KIF20A-like	19.5484	14.3563	-0.445369	2.93226e-08
cp17	cuticular protein 17	1175.58	1100.34	-0.0954164	2.95664e-08
LOC100158987	chondroitin sulfate synthase 1-like	26.8828	21.7534	-0.305442	2.9599e-08
LOC100161363	v-type proton ATPase 116 kDa subunit a isoform 1-like	40.9417	33.3494	-0.29591	3.02845e-08
LOC100162454	zinc finger protein 271-like	14.2032	20.2558	0.512122	3.11716e-08
LOC100167758	uncharacterized LOC100167758	114.703	138.515	0.272145	3.15687e-08
LOC100163876	xylulose kinase-like	31.3812	40.2061	0.357516	3.15814e-08
LOC100164294	contactin-2-like	322.668	293.514	-0.136621	3.19873e-08
LOC100572714	v-type proton ATPase subunit B-like	192.016	170.913	-0.167962	3.20386e-08
LOC100162696	phosphatidylcholine:ceramide cholinephosphotransferase 1-like	11.7184	16.3222	0.478063	3.34612e-08
LOC103310548	LOC103310548	53.8487	61.5304	0.192389	3.35586e-08
LOC100162064	papilin-like	41.0289	36.8175	-0.156249	3.3571e-08
Rpl12	ribosomal protein L12	490.963	539.227	0.13528	3.48788e-08
LOC100160933	deoxyuridine 5'-triphosphate nucleotidohydrolase, mitochondrial-like	133.029	110.481	-0.267937	3.5311e-08
LOC100165831	CCR4-NOT transcription complex subunit 2-like	138.123	155.552	0.171446	3.54965e-08
LOC100163746	serine protease snake-like	17.3498	10.9179	-0.668221	3.66767e-08
LOC100164551	eukaryotic peptide chain release factor subunit 1-like	65.1757	55.5402	-0.230803	3.6807e-08
LOC100162965	membrane-bound alkaline phosphatase-like	17.1562	12.731	-0.430381	3.73199e-08
LOC100160011	uncharacterized LOC100160011	23.5592	17.5601	-0.423994	3.7348e-08
LOC100164230	RNA-binding protein MEX3B-like	88.2013	102.932	0.222816	3.74397e-08
LOC100569512	uncharacterized LOC100569512	13.538	17.5733	0.37637	3.74397e-08
LOC100169156	uncharacterized LOC100169156	39.4925	30.6373	-0.366292	3.77852e-08
LOC100160082	uncharacterized LOC100160082	2.94623	6.26943	1.08947	3.81001e-08
LOC100163957	cyclin L-like	14.6776	21.345	0.540279	3.99353e-08
LOC100166878	calcium/calmodulin-dependent protein kinase type 1-like	42.3038	55.7177	0.397349	3.99894e-08
LOC100159064	CG14661-like	30.9901	42.2642	0.447625	4.05032e-08
LOC100162061	chromodomain-helicase-DNA-binding protein 1-like	24.088	27.352	0.183335	4.10252e-08
LOC100571998	glyoxylate reductase/hydroxypyruvate reductase-like	24.3825	18.3238	-0.412127	4.10252e-08
LOC100165158	RNA-binding protein-like	26.7909	18.9334	-0.500808	4.17974e-08
LOC100162966	uncharacterized LOC100162966	3.80308	5.66524	0.574969	4.34467e-08
LOC100164099	LOC100164099	45.8791	53.9454	0.233663	4.43039e-08
LOC100169504	tyrosine-protein kinase CSK-like	14.8857	18.4989	0.313515	4.43039e-08
LOC100159959	c-Maf-inducing protein-like	16.2847	21.4233	0.395661	4.8054e-08
LOC100575224	uncharacterized LOC100575224	9.2415	5.37643	-0.781478	4.8073e-08
LOC100163329	poly(rC)-binding protein 3-like	16.5454	21.2804	0.363088	4.82055e-08
LOC100167483	fasciculation and elongation protein zeta-2-like	49.3017	58.7257	0.252356	4.88296e-08
LOC100168054	short spindle protein 4-like	14.6362	18.0446	0.302023	4.93049e-08
LOC100161706	threonyl-tRNA synthetase, cytoplasmic-like	60.8458	50.3056	-0.274439	4.9367e-08
LOC100160026	Sparc-like	93.1747	75.2223	-0.308778	4.98349e-08
LOC100164671	katanin p80 WD40-containing subunit B1-like	7.06487	10.4456	0.564164	5.0632e-08
LOC100168592	AP-1 complex subunit mu-1-like	48.5475	39.2503	-0.306693	5.11808e-08
LOC100163623	protein scribble homolog	37.0628	41.423	0.160459	5.15381e-08
LOC100168762	isovaleryl-CoA dehydrogenase, mitochondrial-like	16.8	24.3992	0.538368	5.22694e-08
LOC100159715	uncharacterized protein LOC100159715	32.5746	20.9345	-0.637867	5.36235e-08
LOC100573101	uncharacterized LOC100573101	14.3163	8.59542	-0.736021	5.38501e-08
LOC100160404	uncharacterized LOC100160404	68.5187	57.2456	-0.259333	5.52472e-08
LOC100162450	uncharacterized LOC100162450	5.35997	7.9273	0.564606	5.53519e-08
LOC100167032	uncharacterized LOC100167032	24.6485	18.8517	-0.386807	5.55377e-08
LOC100162943	riboflavin transporter 2-like	61.7647	50.8154	-0.281519	5.59968e-08
LOC100158916	putative sodium-coupled neutral amino acid transporter 9-like	23.4008	17.0657	-0.455464	5.98219e-08
LOC100159541	acyl-CoA synthetase short-chain family member 3, mitochondrial-like	22.4451	17.8004	-0.334491	5.98219e-08
LOC100145822	actin	2267.62	2235.01	-0.0208955	5.98455e-08
LOC100162422	small nuclear ribonucleoprotein F-like	65.4543	44.1184	-0.569109	6.18422e-08
LOC100162815	acetyl-CoA acetyltransferase, cytosolic-like	29.3908	23.5591	-0.319082	6.32472e-08
LOC100162845	uncharacterized LOC100162845	30.6825	25.0931	-0.290125	6.74707e-08
LOC100168875	mitochondrial import receptor subunit TOM22 homolog	155.382	132.292	-0.232092	6.74707e-08
Cpap3-a1	cuticular protein analogous to peritrophins 3-A1	145.497	127.939	-0.185532	6.81398e-08
LOC100163549	plasma glutamate carboxypeptidase-like	8.20715	4.67091	-0.813179	6.934e-08
LOC100165786	elongation factor 1-alpha-like	282.397	311.947	0.143574	6.98166e-08
LOC100159430	mediator of RNA polymerase II transcription subunit 28-like	44.6482	32.9871	-0.436698	7.04936e-08
LOC100573359	uncharacterized LOC100573359	99.3144	82.4539	-0.268415	7.07395e-08
LOC100162246	lon protease homolog, mitochondrial-like	19.5806	14.5869	-0.424755	7.09938e-08
LOC100166676	serpin B4-like	2.47247	5.01312	1.01976	7.32446e-08
LOC100167570	ATP-binding cassette sub-family F member 1-like	76.7045	68.4351	-0.164576	7.32446e-08
LOC100166869	elongation factor G, mitochondrial-like	35.5259	28.3407	-0.325993	7.40501e-08
cp7	cuticular protein 7	1160.97	1083.79	-0.0992484	7.44829e-08
LOC100169337	endochitinase-like	13.7169	9.21965	-0.573168	7.5905e-08
LOC100165196	kinesin-like protein KIF23-like	15.3905	10.8845	-0.49977	7.99606e-08
LOC100162003	NAD(P) transhydrogenase, mitochondrial-like	18.773	23.5722	0.328425	8.30052e-08
LOC100168540	zinc finger protein 512B-like	130.361	111.561	-0.224678	8.37361e-08
LOC100164633	uncharacterized LOC100164633	22.4354	27.5552	0.296548	8.42584e-08
Dap	death-associated protein	121.575	144.054	0.244766	8.60091e-08
LOC100571244	uncharacterized LOC100571244	19.6866	28.1119	0.513972	8.65043e-08
LOC100162755	n-alpha-acetyltransferase 16, NatA auxiliary subunit-like	35.8917	29.0064	-0.307278	8.6664e-08
LOC100165561	ribonucleoside-diphosphate reductase subunit M2-like	69.8594	56.5341	-0.305333	8.6664e-08
LOC100572767	uncharacterized LOC100572767	111.255	125.668	0.175743	8.6881e-08
LOC100163069	serine/threonine-protein kinase PAK 7-like	14.2731	18.2223	0.352409	8.75128e-08
LOC100168951	AP-2 complex subunit mu-1-like	53.8729	45.752	-0.235725	9.13215e-08
LOC100569149	uncharacterized LOC100569149	12.1831	4.76508	-1.35431	9.36245e-08
LOC100163212	uncharacterized LOC100163212	34.4051	40.9398	0.250884	9.87676e-08
LOC100162879	beclin-1-like protein-like	25.5464	31.9971	0.324821	9.89631e-08
LOC100162967	actin-like protein 6A-like	41.2756	32.3629	-0.350951	1.00168e-07
LOC100166540	succinate dehydrogenase [ubiquinone] flavoprotein subunit, mitochondrial-like	98.9874	108.109	0.127171	1.00868e-07
LOC100571140	inorganic pyrophosphatase-like	207.897	170.284	-0.287927	1.01209e-07
Sdhb	succinate dehydrogenase B	172.479	192.399	0.157681	1.01493e-07
LOC100165736	zinc finger protein Xfin-like	10.4621	16.048	0.617215	1.04639e-07
LOC100570755	uncharacterized LOC100570755	22.5778	27.9277	0.306794	1.05374e-07
LOC100167585	uncharacterized LOC100167585	26.6186	31.8472	0.258733	1.05458e-07
LOC100158806	protein held out wings-like	139.563	124.9	-0.160146	1.06238e-07
LOC100159569	inter-alpha-trypsin inhibitor heavy chain H4-like	13.7794	17.8109	0.370247	1.06238e-07
Rps10b	ribosomal protein S10b	987.901	1053.44	0.0926733	1.07561e-07
LOC100570812	uncharacterized LOC100570812	24.508	28.945	0.240066	1.08373e-07
LOC100160761	60 kDa SS-A/Ro ribonucleoprotein-like	15.5854	10.6868	-0.544359	1.10213e-07
LOC100574822	ectoderm-neural cortex protein 2-like	10.9447	14.3731	0.393142	1.10831e-07
LOC100159271	autophagy-related protein 9A-like	2.34331	4.78944	1.03131	1.10935e-07
LOC100575278	uncharacterized LOC100575278	9.43136	13.516	0.519131	1.13061e-07
LOC100164940	proton-coupled folate transporter-like	29.3716	22.3016	-0.397275	1.13443e-07
LOC100574510	uncharacterized LOC100574510	18.367	13.6081	-0.432648	1.14458e-07
LOC100167447	catenin delta-2-like	50.0166	57.1285	0.191804	1.19382e-07
LOC100166311	DNA-directed RNA polymerase I subunit RPA1-like	14.781	11.4617	-0.366931	1.22618e-07
LOC100164023	cyclic AMP response element-binding protein A-like	22.586	17.646	-0.356086	1.24062e-07
Cpap3-a2	cuticular protein analogous to peritrophins 3-A2	163.248	187.684	0.201238	1.24095e-07
LOC100572394	uncharacterized LOC100572394	0.966652	3.25959	1.75362	1.24887e-07
LOC100159421	glutathione S-transferase-like	17.3895	10.5399	-0.722348	1.31855e-07
LOC103310540	LOC103310540	56.8831	41.5996	-0.451432	1.33889e-07
LOC100166892	cytosolic purine 5'-nucleotidase-like	41.2602	35.5202	-0.216111	1.36294e-07
LOC100572731	uncharacterized LOC100572731	9.66926	13.1591	0.444583	1.37666e-07
LOC100166925	peroxisomal targeting signal 1 receptor-like	10.8831	14.9508	0.458133	1.42586e-07
LOC100159024	uncharacterized LOC100159024	301.983	338.633	0.165253	1.42757e-07
LOC100158768	fragile X mental retardation syndrome-related protein 1-like	93.2745	82.8985	-0.170138	1.43323e-07
LOC100162508	ribosomal protein S6 kinase beta-1-like	26.6711	31.4991	0.240033	1.44215e-07
LOC100165130	equilibrative nucleoside transporter 1-like	53.5416	43.6303	-0.295329	1.4473e-07
LOC100160505	e3 SUMO-protein ligase RanBP2-like	27.2393	22.9892	-0.244734	1.45099e-07
LOC100161752	26S proteasome non-ATPase regulatory subunit 1-like	172.01	158.309	-0.119744	1.46843e-07
LOC100573619	autophagy-related protein 13-like	17.2381	22.1668	0.362795	1.48927e-07
LOC100161729	uncharacterized LOC100161729	91.9592	106.504	0.211837	1.50867e-07
LOC100162227	uncharacterized LOC100162227	23.3812	32.1018	0.45731	1.53465e-07
LOC100169138	signal-induced proliferation-associated 1-like protein 1-like	21.2578	24.9413	0.230548	1.55755e-07
LOC100165074	myosin light chain-like	1650.84	1594.91	-0.0497179	1.56408e-07
LOC100163855	uncharacterized protein KIAA0195-like	6.58704	9.04913	0.458148	1.5718e-07
LOC100159222	choline O-acetyltransferase-like	10.2252	14.0508	0.458519	1.58408e-07
LOC100168709	uncharacterized LOC100168709	17.7949	23.1443	0.379193	1.60906e-07
LOC100167974	uncharacterized LOC100167974	76.1308	67.3214	-0.177414	1.7195e-07
LOC100168914	uncharacterized LOC100168914	0.485005	2.44846	2.3358	1.74559e-07
LOC103311179	LOC103311179	1.42369	3.04925	1.09882	1.7497e-07
LOC100165461	probable ATP-dependent RNA helicase DDX46-like	28.0093	22.193	-0.335798	1.75309e-07
LOC100144792	LOC100144792	61.6064	48.375	-0.348819	1.77269e-07
LOC100159828	glucose dehydrogenase [acceptor]-like	24.5123	19.5209	-0.328483	1.79673e-07
LOC100158996	diacylglycerol o-acyltransferase-like	157.046	136.933	-0.197712	1.83957e-07
LOC100167397	protocadherin Fat 4-like	26.6676	22.8407	-0.223478	1.85864e-07
LOC100159906	putative ribosomal RNA methyltransferase NOP2-like	54.0639	44.6166	-0.277085	1.89638e-07
LOC100167380	solute carrier family 23 member 2-like	18.1952	10.4329	-0.802413	1.90045e-07
LOC100161805	ubiquitin-conjugating enzyme E2-24 kDa-like	37.1718	30.5322	-0.28388	1.90344e-07
LOC100160641	tyrosine-protein kinase transmembrane receptor Ror-like	7.01394	10.3044	0.554965	1.91445e-07
LOC100162800	aldehyde dehydrogenase X, mitochondrial-like	33.0205	25.6397	-0.364981	1.98544e-07
LOC100570069	uncharacterized LOC100570069	21.9618	26.7512	0.284609	1.99079e-07
LOC103309588	LOC103309588	230.335	196.447	-0.229592	2.02365e-07
LOC100167953	LOC100167953	9.65104	13.8177	0.517762	2.0264e-07
LOC100167515	uncharacterized LOC100167515	28.5564	41.7307	0.547295	2.04219e-07
LOC100159332	bifunctional enzyme CarRP-like	44.9415	36.7278	-0.291176	2.04819e-07
LOC100159564	glycogen debranching enzyme-like	26.6445	22.2409	-0.260619	2.0547e-07
LOC100169384	moesin/ezrin/radixin homolog 1-like	206.213	187.804	-0.134904	2.09869e-07
LOC100167107	vinculin-like	50.3288	44.4944	-0.17776	2.10557e-07
LOC100163569	dual specificity protein phosphatase 14-like	11.4041	19.3073	0.759599	2.10605e-07
LOC100163546	GTP-binding protein 1-like	42.3174	50.4959	0.254916	2.11264e-07
LOC100166582	CG13240-like	126.932	150.071	0.241589	2.11264e-07
LOC100163437	glycolipid transfer protein domain-containing protein 1-like	20.2013	15.0079	-0.428726	2.13303e-07
LOC100167330	uncharacterized LOC100167330	42.3851	33.7958	-0.326713	2.18911e-07
LOC100167951	uncharacterized protein C9orf114 homolog	17.8165	24.6218	0.46672	2.23783e-07
LOC100571729	uncharacterized LOC100571729	25.6164	17.715	-0.532095	2.24111e-07
LOC100164395	slit homolog 1 protein-like	37.2359	32.3568	-0.202625	2.24271e-07
LOC100165656	tolloid-like protein 2-like	20.6484	16.7432	-0.302459	2.24481e-07
LOC100160620	uncharacterized protein LOC100160620	38.7469	30.6616	-0.337647	2.27697e-07
LOC100570788	serine/threonine-protein phosphatase 5-like	60.7109	50.0936	-0.277328	2.30539e-07
LOC100164377	thiamin pyrophosphokinase 1-like	40.8621	51.0156	0.320174	2.31694e-07
LOC100164121	enoyl-CoA hydratase domain-containing protein 1-like	36.924	27.0958	-0.446489	2.35206e-07
LOC100572792	uncharacterized LOC100572792	9.92564	15.0602	0.601505	2.35206e-07
LOC100168791	probable O-sialoglycoprotein endopeptidase 2-like	9.7621	14.8372	0.603956	2.38724e-07
LOC100160252	uncharacterized LOC100160252	153.152	130.36	-0.232465	2.39401e-07
cp25	cuticular protein 25	322.858	291.143	-0.149175	2.40599e-07
LOC100169177	uncharacterized LOC100169177	27.2273	24.4674	-0.154192	2.41645e-07
LOC100163149	ATP-dependent RNA helicase DDX19A-like	44.7682	35.5306	-0.333414	2.4382e-07
Syx1a	syntaxin 1A	20.8571	25.1205	0.268328	2.43895e-07
LOC103310335	LOC103310335	128.811	111.259	-0.211335	2.4539e-07
LOC100575183	uncharacterized LOC100575183	3.62105	5.00596	0.467239	2.54554e-07
LOC100167982	ruvB-like 2-like	63.6688	52.7113	-0.272475	2.66655e-07
LOC100302430	kazal-type proteinase inhibitor	96.9951	119.511	0.301156	2.67865e-07
LOC100164208	uncharacterized LOC100164208	60.5584	67.7653	0.162219	2.68118e-07
LOC100570989	uncharacterized LOC100570989	7.31953	8.95562	0.291043	2.69867e-07
LOC100161608	uncharacterized LOC100161608	97.2976	90.3319	-0.107168	2.74219e-07
LOC100162918	polypyrimidine tract-binding protein 1-like	61.3589	70.0264	0.190626	2.74219e-07
LOC100164805	uncharacterized LOC100164805	24.0272	34.9614	0.541093	2.74219e-07
LOC100168634	RNA polymerase-associated protein CTR9 homolog	17.1191	13.5756	-0.33459	2.74689e-07
LOC100160988	t-complex protein 1 subunit theta-like	79.2527	67.1322	-0.239454	2.75207e-07
LOC100162926	nuclear inhibitor of protein phosphatase 1-like	7.63406	11.947	0.646122	2.8587e-07
LOC100160145	enoyl-CoA hydratase domain-containing protein 3, mitochondrial-like	9.16464	14.221	0.633869	2.95002e-07
LOC100575511	uncharacterized LOC100575511	5.91291	1.91975	-1.62295	3.07311e-07
LOC100572328	uncharacterized LOC100572328	40.8975	50.5958	0.307005	3.15663e-07
LOC100162279	probable G-protein coupled receptor Mth-like 5-like	36.9736	29.7821	-0.31205	3.21012e-07
LOC100164077	cationic amino acid transporter 2	34.2596	28.2391	-0.278812	3.21514e-07
LOC100167104	bromodomain-containing protein 7-like	25.4907	31.1985	0.291509	3.30748e-07
LOC100166238	cytosolic non-specific dipeptidase-like	34.1546	26.2183	-0.381508	3.35931e-07
LOC100159612	tropomyosin-2-like	691.047	727.054	0.0732804	3.43596e-07
LOC100570522	fibulin-1-like	8.6897	12.8998	0.569975	3.58527e-07
LOC100165492	proteasome subunit alpha type 6-like	77.0044	61.9126	-0.314709	3.60041e-07
LOC100164343	uncharacterized LOC100164343	48.7936	41.4432	-0.235557	3.70982e-07
LOC100165619	spectrin beta chain-like	28.5165	31.2121	0.130307	3.75163e-07
LOC100571000	uncharacterized LOC100571000	59.8003	68.2157	0.18995	3.77993e-07
LOC100160864	ubiquitin-conjugating enzyme m-like	78.3777	93.2887	0.251259	3.79369e-07
LOC100573813	uncharacterized LOC100573813	7.29424	11.1224	0.608642	3.98661e-07
LOC100167610	uncharacterized LOC100167610	57.9071	50.2299	-0.205194	4.03074e-07
LOC100165559	chromosome-associated kinesin KIF4-like	10.9871	7.77501	-0.498894	4.09495e-07
LOC100159381	eukaryotic translation initiation factor 3 subunit D-like	114.732	100.574	-0.190004	4.09805e-07
LOC100162451	synaptosomal-associated protein 25-like	21.4246	26.4484	0.303912	4.32358e-07
LOC100168619	NFX1-type zinc finger-containing protein 1-like	8.73428	10.7024	0.29317	4.35933e-07
LOC100163711	uncharacterized LOC100163711	12.7294	16.1485	0.343236	4.38114e-07
LOC100159213	nose resistant to fluoxetine protein 6-like	13.87	18.7276	0.433198	4.43536e-07
LOC100573227	uncharacterized LOC100573227	7.07521	9.42735	0.41408	4.47778e-07
LOC100168621	guanine nucleotide-binding protein-like 3 homolog	39.8892	47.7833	0.260507	4.50446e-07
LOC100165083	uncharacterized LOC100165083	30.8597	26.34	-0.228466	4.51701e-07
ORF4	chemosensory protein-like	12.9809	19.275	0.570335	4.55643e-07
LOC100160162	echinoderm microtubule-associated protein-like 1-like	66.3099	59.2503	-0.162403	4.65471e-07
LOC100160996	cyclin-A2-like	31.7896	24.6144	-0.369051	4.69219e-07
LOC100164109	neurogenic locus Notch protein-like	54.2269	50.215	-0.110889	4.79399e-07
NV7	uncharacterized LOC100302490	106.07	89.3991	-0.246679	4.83806e-07
LOC100159263	uncharacterized LOC100159263	37.5902	33.3247	-0.173765	4.84662e-07
LOC103308137	LOC103308137	355.023	314.261	-0.175951	4.9094e-07
Rpl27a	ribosomal protein L27a	992.741	1052.65	0.0845415	4.92682e-07
LOC100159393	syntaxin-binding protein 5-like	25.4644	29.8995	0.23164	5.26453e-07
LOC100159120	cAMP-dependent protein kinase catalytic subunit-like	79.4033	71.68	-0.147629	5.43069e-07
LOC100159824	LOC100159824	46.5912	39.7391	-0.229498	5.56137e-07
LOC100574914	uncharacterized LOC100574914	22.6623	28.616	0.336526	5.5659e-07
LOC100163234	uncharacterized LOC100163234	35.2987	40.7637	0.207669	5.64596e-07
LOC100163213	protein unc-79 homolog	3.01533	4.16788	0.466998	5.67319e-07
LOC100158835	valyl-tRNA synthetase-like	28.5818	23.3779	-0.289954	5.73251e-07
LOC100572243	uncharacterized LOC100572243	15.5664	11.0859	-0.489711	5.86444e-07
LOC100167009	uncharacterized LOC100167009	74.9306	65.9778	-0.183575	5.92074e-07
LOC100167724	uncharacterized LOC100167724	16.1702	19.6977	0.28469	5.99564e-07
LOC100168523	uncharacterized LOC100168523	9.1501	11.9282	0.382513	6.11806e-07
LOC100159425	eukaryotic translation initiation factor 3 subunit 2 beta-like	192.963	216.292	0.16466	6.12682e-07
LOC103309953	LOC103309953	37.7167	48.1958	0.353705	6.26426e-07
LOC100164493	3-hydroxyacyl-CoA dehydrogenase type-2-like	34.3763	24.8848	-0.466149	6.31097e-07
LOC100163490	oxysterol-binding protein-related protein 3-like	14.455	18.2089	0.333074	6.31686e-07
LOC100161558	uncharacterized LOC100161558	27.4311	32.7327	0.254919	6.32034e-07
LOC100166976	plexin-A4-like	30.2781	33.8876	0.162482	6.47224e-07
LOC100161993	splicing factor 3B subunit 1-like	43.7601	38.1672	-0.197283	6.50598e-07
LOC100160721	UDP-glucuronosyltransferase 2C1-like	22.5771	16.3854	-0.462446	6.57926e-07
LOC100571074	proline dehydrogenase 1, mitochondrial-like	167.667	189.716	0.178244	6.73546e-07
LOC103310513	LOC103310513	244.913	213.707	-0.196637	6.77451e-07
LOC100169257	putative sodium-dependent multivitamin transporter-like	12.1	8.01902	-0.593509	6.8935e-07
LOC100574458	uncharacterized LOC100574458	42.7246	30.7811	-0.473019	6.95282e-07
LOC100160301	uncharacterized protein LOC100160301	22.6974	31.8953	0.490818	7.00693e-07
LOC100162813	RNA polymerase I-specific transcription initiation factor RRN3-like	23.0207	28.0901	0.28713	7.07098e-07
LOC100169417	amine sulfotransferase-like	44.8079	54.7158	0.288204	7.11288e-07
LOC100168759	tumor protein p53 binding protein 1 homolog	7.14214	9.65839	0.435426	7.14825e-07
LOC100167337	uncharacterized LOC100167337	12.4479	15.7022	0.335058	7.16548e-07
LOC100161824	carboxyl-terminal PDZ ligand of neuronal nitric oxide synthase protein-like	22.2436	26.065	0.228722	7.46848e-07
LOC100167674	NSFL1 cofactor p47-like	77.7466	65.872	-0.239114	7.56141e-07
LOC100168351	TAR DNA-binding protein 43-like	100.372	87.7112	-0.194525	7.59502e-07
LOC100161108	uncharacterized LOC100161108	62.1752	55.2253	-0.171009	7.60717e-07
LOC100162634	uncharacterized LOC100162634	30.8937	34.3358	0.152402	7.60932e-07
LOC100167279	uncharacterized LOC100167279	119.821	109.39	-0.131399	7.66785e-07
LOC100163099	UDP-glucuronosyltransferase 2B2-like	2.2077	4.48559	1.02275	7.71751e-07
LOC100160590	choline/ethanolaminephosphotransferase 1-like	43.1723	34.865	-0.308327	7.74554e-07
LOC100165606	uncharacterized LOC100165606	38.8212	47.5557	0.292776	7.92554e-07
LOC100161229	mitochondrial import inner membrane translocase subunit Tim17-B-like	105.18	85.7586	-0.294513	7.92715e-07
Eif3f	eukaryotic translation initiation factor 3 subunit F	178.59	154.477	-0.209256	7.93312e-07
LOC100160046	B(0,+)-type amino acid transporter 1-like	117.788	130.394	0.146684	7.93312e-07
LOC100166280	myosin-VIIa-like	11.2893	9.52079	-0.2458	7.96046e-07
LOC100165134	cleavage and polyadenylation specificity factor subunit 1-like	7.97224	5.63629	-0.500238	7.9649e-07
LOC100161184	ras association domain-containing protein 8-like	11.1299	14.94	0.42474	8.02397e-07
LOC100573120	uncharacterized LOC100573120	48.6383	57.9287	0.252185	8.03603e-07
LOC100168714	uncharacterized LOC100168714	6.26238	8.37398	0.419202	8.19153e-07
ACYPI45001	uncharacterized LOC100570716	14.497	22.0138	0.602653	8.20666e-07
LOC100161391	uncharacterized LOC100161391	13.8523	18.3794	0.407962	8.26712e-07
LOC100168369	sterol regulatory element-binding protein cleavage-activating protein-like	8.83221	11.2279	0.346244	8.26712e-07
LOC100164462	DNA ligase 4-like	8.76595	11.8936	0.440208	8.29668e-07
LOC100160385	multiple epidermal growth factor-like domains protein 10-like	53.2812	60.417	0.181328	8.34955e-07
LOC100167049	mpv17-like protein-like	10.6618	7.39272	-0.528269	8.4065e-07
LOC100163902	nicalin-1-like	22.7712	17.0467	-0.417719	8.42157e-07
LOC100168726	ferritin-like	469.248	509.029	0.117396	8.55208e-07
LOC100167704	probable cytochrome P450 6a13-like	3.38446	6.84982	1.01714	8.74127e-07
LOC100165297	aminoacylase-1A-like	13.7596	9.09764	-0.596874	8.90367e-07
LOC100165645	facilitated trehalose transporter Tret1-like	11.3001	7.48656	-0.593954	8.91118e-07
LOC100159568	mediator of RNA polymerase II transcription subunit 24-like	16.8815	20.7749	0.299394	8.98893e-07
LOC100167921	chorion peroxidase-like	31.6882	25.0049	-0.341735	9.19712e-07
LOC100165779	ATP-dependent RNA helicase vasa, isoform A-like	15.6859	11.0962	-0.4994	9.25366e-07
LOC100165264	nucleosome-remodeling factor subunit NURF301-like	27.1603	30.2721	0.156494	9.31214e-07
LOC100167689	ubiquitin carboxyl-terminal hydrolase 16-like	32.9278	37.8393	0.200577	9.44703e-07
LOC100159103	membralin-like	41.3927	35.1798	-0.234631	9.45687e-07
LOC100159455	leucine-rich repeat neuronal protein 2-like	20.0401	24.9093	0.313796	9.57565e-07
LOC100162732	uncharacterized LOC100162732	35.018	38.9349	0.152965	9.60361e-07
LOC100569501	protein canopy-1-like	44.3233	57.5285	0.37621	9.60361e-07
LOC100162746	uncharacterized LOC100162746	9.62813	13.4458	0.481829	9.61773e-07
LOC100161977	maintenance of killer 16 protein-like	40.7623	50.9777	0.322633	9.65243e-07
LOC103310094	LOC103310094	44.7677	30.0545	-0.574878	9.6755e-07
LOC100164597	PHD finger protein 14-like	17.4907	21.4151	0.292038	9.75295e-07
LOC100168171	uncharacterized serpin-like protein TK1782-like	24.3262	18.2777	-0.412426	9.75295e-07
Catb-1874	cathepsin B-1874	10.2571	5.69092	-0.849885	9.86647e-07
LOC100167236	ubiquitin-conjugating enzyme E2 S-like	45.7049	35.1779	-0.377677	9.86647e-07
LOC100159008	protein shuttle craft-like	30.3037	35.936	0.245937	9.92158e-07
LOC100161968	organic cation transporter protein-like	49.2486	58.3592	0.24488	9.92158e-07
LOC100159934	molybdenum cofactor sulfurase-like	122.11	107.253	-0.187165	1.00131e-06
LOC100159948	uncharacterized LOC100159948	9.16309	13.0759	0.513001	1.02486e-06
LOC100158739	protein toll-like	3.54497	1.79219	-0.984046	1.04095e-06
LOC100163883	ATP-dependent Clp protease ATP-binding subunit clpX-like, mitochondrial-like	14.9102	19.6337	0.39703	1.06357e-06
LOC100166443	huntingtin-interacting protein 1-like	18.0361	21.8503	0.276768	1.07477e-06
LOC100160357	transcription factor IIB-like	32.4849	23.8772	-0.444136	1.08814e-06
LOC100166485	ubiquitin carboxyl-terminal hydrolase 20-like	19.8632	23.7578	0.258309	1.10691e-06
LOC100574582	39S ribosomal protein L21, mitochondrial-like	22.8228	14.7784	-0.626984	1.12821e-06
LOC103308397	LOC103308397	139.585	114.332	-0.287911	1.13861e-06
LOC100164472	uncharacterized LOC100164472	59.946	65.9864	0.138506	1.1463e-06
LOC100164785	G-protein-signaling modulator 2-like	21.4748	26.801	0.319645	1.14916e-06
LOC100163089	diacylglycerol kinase theta-like	77.2308	84.8579	0.135873	1.1507e-06
LOC100159697	TOM1-like protein 2-like	14.9815	18.6113	0.313	1.15335e-06
LOC100162960	26S proteasome non-ATPase regulatory subunit 12-like	81.2122	67.2392	-0.272395	1.16623e-06
LOC100164123	endothelial transcription factor GATA-2-like	20.2961	14.9093	-0.444985	1.17486e-06
LOC100160833	probable histone acetyltransferase MYST1-like	37.175	42.4343	0.190898	1.18738e-06
LOC100164924	transcription elongation factor SPT5-like	3.21901	5.1999	0.691867	1.1926e-06
LOC100158679	endoplasmic reticulum resident protein 44-like	34.6716	27.7306	-0.322277	1.2026e-06
LOC100165833	ecdysone 20-monooxygenase-like	60.0812	69.063	0.201001	1.21779e-06
LOC100160601	uncharacterized LOC100160601	28.4862	39.3871	0.46746	1.21858e-06
LOC100301917	uncharacterized LOC100301917	13.374	16.2497	0.280983	1.22768e-06
LOC100165162	dnaJ homolog subfamily C member 3-like	41.3374	34.3668	-0.26643	1.23165e-06
LOC100164236	NHP2-like protein 1	113.903	93.9062	-0.278513	1.28057e-06
LOC100169605	1-acylglycerophosphocholine O-acyltransferase 1-like	19.2021	24.6511	0.360388	1.29576e-06
LOC100161857	structural maintenance of chromosomes protein 3-like	16.7055	20.1542	0.27076	1.30195e-06
LOC100569748	uncharacterized LOC100569748	2.80815	6.71065	1.25683	1.31589e-06
LOC100573239	uncharacterized LOC100573239	10.0981	5.01514	-1.00973	1.31635e-06
LOC100163335	centromere protein J-like	3.04865	5.13737	0.752862	1.32277e-06
LOC100169130	probable E3 ubiquitin-protein ligase TRIP12-like	41.7292	45.3395	0.11971	1.32663e-06
LOC100159087	uncharacterized LOC100159087	209.182	231.069	0.143565	1.33256e-06
LOC100163098	ATP-dependent helicase brm-like	77.1892	83.2226	0.108576	1.35488e-06
LOC100167308	probable small nuclear ribonucleoprotein G-like	45.0305	31.0141	-0.537981	1.3617e-06
LOC100161881	probable cytochrome P450 49a1-like	5.44608	8.64262	0.666251	1.37726e-06
LOC100573017	uncharacterized LOC100573017	22.1485	26.8941	0.280084	1.37783e-06
LOC100161335	zinc finger protein 12-like	33.3093	38.1479	0.195679	1.40572e-06
LOC100164752	CG14095-like	31.9605	19.4821	-0.714143	1.41047e-06
LOC100164767	uncharacterized LOC100164767	20.0579	24.8112	0.306817	1.41341e-06
LOC100169291	activating signal cointegrator 1 complex subunit 2-like	6.91967	10.1693	0.555441	1.41341e-06
LOC100166008	uncharacterized LOC100166008	164.871	139.588	-0.240165	1.42058e-06
LOC100165124	macrophage migration inhibitory factor homolog	52.6082	62.112	0.239584	1.43987e-06
LOC100169613	glutamate dehydrogenase, mitochondrial-like	128.665	117.616	-0.129534	1.45518e-06
LOC100161247	protein tramtrack, alpha isoform-like	35.7987	40.918	0.192826	1.4622e-06
LOC100160810	diacylglycerol kinase epsilon-like	3.01194	4.92309	0.708873	1.47986e-06
LOC100164910	activated CDC42 kinase 1-like	15.3135	18.9624	0.308333	1.50639e-06
LOC100160087	alpha-tocopherol transfer protein-like	40.9683	31.6148	-0.373906	1.54989e-06
LOC100163872	protein RMD5 homolog A-like	38.3289	44.6929	0.221612	1.59261e-06
LOC100165188	nucleolar phosphoprotein-like	74.9196	88.3031	0.23712	1.62449e-06
LOC100164837	alcohol dehydrogenase class-3-like	46.92	37.9711	-0.3053	1.62616e-06
LOC100166266	protein argonaute-2-like	47.7131	52.7444	0.144635	1.64476e-06
LOC100160517	ATP-sensitive inward rectifier potassium channel 12-like	33.0141	26.5039	-0.316877	1.66211e-06
LOC100163659	ral GTPase-activating protein subunit beta-like	7.82151	9.97779	0.351272	1.70454e-06
LOC100167952	protein toll-like	58.0462	52.5017	-0.144837	1.70972e-06
LOC100575663	uncharacterized LOC100575663	13.2591	4.79755	-1.46661	1.71315e-06
LOC100165685	actin-binding LIM protein 1-like	33.8972	38.4874	0.18322	1.72591e-06
LOC103310456	LOC103310456	9.43539	13.2866	0.493819	1.73981e-06
LOC100568592	uncharacterized LOC100568592	2.91107	6.11912	1.07177	1.76552e-06
LOC100169564	SNW domain-containing protein 1-like	53.1888	62.4424	0.231403	1.7693e-06
LOC100160068	protein arginine N-methyltransferase 5-like	21.0394	15.9471	-0.399801	1.76994e-06
LOC100163441	e3 ubiquitin-protein ligase TRIM23-like	7.58619	10.7922	0.508537	1.78004e-06
LOC100163468	uncharacterized protein LOC100163468	112.094	97.8833	-0.195574	1.79277e-06
LOC100159092	mpv17-like protein 2-like	16.4873	10.073	-0.710862	1.79364e-06
LOC100166052	uncharacterized protein KIAA1109-like	9.97813	11.3019	0.179729	1.808e-06
LOC100159005	uncharacterized protein LOC100159005	46.7695	57.73	0.303754	1.81543e-06
LOC100161941	uncharacterized LOC100161941	23.1383	26.472	0.194186	1.81833e-06
LOC100574903	histone-lysine N-methyltransferase eggless-like	7.2803	4.99082	-0.544721	1.83013e-06
LOC100167245	coatomer subunit beta'-like	42.4585	35.755	-0.24791	1.83996e-06
LOC100162256	uncharacterized LOC100162256	99.1405	107.721	0.119749	1.84403e-06
LOC100166615	uncharacterized LOC100166615	26.5479	22.3255	-0.249905	1.84403e-06
Vps29	vacuolar protein sorting 29 homolog	34.4278	24.7392	-0.476776	1.84455e-06
rpl28	ribosomal protein L28	862.539	784.833	-0.136205	1.90378e-06
LOC100159872	uncharacterized LOC100159872	44.6384	36.1044	-0.30611	1.91565e-06
Catb-10270	cathepsin B-10270	14.5038	9.35826	-0.632124	1.92352e-06
LOC100166216	SSXT-domain containing protein	44.7666	38.9145	-0.202117	1.9308e-06
LOC100160313	e3 ubiquitin-protein ligase UBR4-like	18.6194	20.082	0.1091	1.93535e-06
LOC100575145	uncharacterized LOC100575145	251.819	287.338	0.190362	1.944e-06
LOC100164716	furin-like protease 2-like	30.848	27.4308	-0.169381	2.0256e-06
LOC100169118	NADH dehydrogenase [ubiquinone] 1 alpha subcomplex subunit 4-like	112.483	136.057	0.274508	2.02807e-06
LOC100161550	transmembrane protein 63A-like	8.30406	10.3931	0.323741	2.0313e-06
LOC100163483	uncharacterized LOC100163483	18.6713	24.0083	0.362713	2.03212e-06
LOC100168122	proton-coupled amino acid transporter 4-like	59.4866	69.4667	0.223757	2.03396e-06
LOC100163447	orcokinin peptides type A-like	11.6037	15.6671	0.433153	2.07557e-06
LOC100164454	low affinity cationic amino acid transporter 2-like	5.45823	8.44568	0.629781	2.13198e-06
LOC100570376	uncharacterized LOC100570376	3.38281	5.94549	0.813575	2.15331e-06
LOC100166736	uncharacterized LOC100166736	59.297	53.8859	-0.138051	2.16659e-06
LOC100165018	calbindin-32-like	47.2698	59.1699	0.323945	2.19354e-06
LOC100164791	c-myc promoter-binding protein-like	12.2785	14.5818	0.248032	2.20094e-06
LOC100158659	peregrin-like	9.94826	12.6966	0.351929	2.2327e-06
LOC100161208	uncharacterized protein LOC100161208	16.3401	10.5536	-0.630686	2.24591e-06
LOC100163709	ribosomal protein S6 kinase alpha-3-like	29.4646	34.2288	0.216227	2.25907e-06
LOC100159489	TNF receptor-associated factor 4-like	10.4947	14.9864	0.513999	2.25945e-06
LOC100575851	uncharacterized LOC100575851	6.76758	12.7906	0.918368	2.28532e-06
LOC100159941	LOC100159941	22.2353	18.5724	-0.259693	2.2933e-06
LOC100161949	polyserase-2-like	15.593	12.1023	-0.365624	2.31107e-06
LOC100166830	putative pre-mRNA-splicing factor ATP-dependent RNA helicase DHX15-like	57.0735	48.503	-0.234747	2.31107e-06
LOC100163322	acyl-protein thioesterase 1-like	88.8693	74.8473	-0.247736	2.33698e-06
LOC100160800	elongator complex protein 4-like	11.1768	16.349	0.548699	2.34438e-06
LOC100168833	annexin-B9-like	58.0014	49.6753	-0.223558	2.35164e-06
Mlpt	mille-pattes	41.6914	51.5831	0.307148	2.36568e-06
LOC100167287	methylglutaconyl-CoA hydratase, mitochondrial-like	19.1199	26.6202	0.477443	2.37945e-06
LOC100166774	RNA-binding protein 28-like	27.3964	33.7147	0.29939	2.38498e-06
LOC100161896	protein pangolin, isoforms A/H/I-like	42.8064	48.3456	0.175561	2.40656e-06
LOC100160284	NADPH--cytochrome P450 reductase-like	30.6366	34.4644	0.169849	2.42274e-06
LOC100570364	uncharacterized LOC100570364	6.36105	8.75036	0.460078	2.43576e-06
LOC100169422	40S ribosomal protein S7-like	871.71	812.976	-0.100635	2.44866e-06
LOC100166421	interleukin enhancer-binding factor 2 homolog	39.4205	31.4556	-0.325629	2.47688e-06
LOC100158933	uncharacterized LOC100158933	5.25509	6.90372	0.39366	2.47844e-06
LOC100163393	phenoloxidase subunit A3-like	17.968	14.2151	-0.338004	2.514e-06
LOC100161797	uncharacterized LOC100161797	13.4323	9.63893	-0.478758	2.51578e-06
LOC100160034	phenoloxidase subunit A3-like	37.6895	32.0341	-0.234558	2.5182e-06
LOC100160451	adenylate cyclase type 6-like	14.1097	17.9547	0.347677	2.52051e-06
LOC100164703	nucleoside diphosphate-linked moiety X motif 18-like	19.9439	25.9008	0.377047	2.56264e-06
LOC103309043	LOC103309043	26.4585	30.9551	0.226447	2.56264e-06
LOC100571856	solute carrier family 46 member 3-like	1.4556	3.65017	1.32635	2.56721e-06
Prosbeta5	20S proteasome beta5 subunit	130.049	107.253	-0.278036	2.57693e-06
LOC100164775	serine hydrolase-like protein-like	19.0084	13.9394	-0.447467	2.61253e-06
LOC100168736	sestrin-3-like	39.7616	46.9191	0.2388	2.62955e-06
LOC100159599	rab-3A-interacting protein-like	14.2249	18.3267	0.365521	2.6493e-06
LOC100168320	proteasome subunit alpha type-5-like	155.466	133.902	-0.215424	2.6513e-06
LOC100162823	HEAT repeat-containing protein 1-like	10.7417	8.21469	-0.386938	2.67448e-06
LOC100167403	uncharacterized LOC100167403	34.2255	40.9517	0.258851	2.67448e-06
LOC103309165	LOC103309165	34.3012	42.1655	0.297803	2.67838e-06
LOC100161538	slit homolog 3 protein-like	29.1848	25.3353	-0.204068	2.69581e-06
LOC100162912	NADH-ubiquinone oxidoreductase 75 kDa subunit, mitochondrial-like	105.8	95.0006	-0.155331	2.70126e-06
LOC100165888	uncharacterized LOC100165888	32.1765	28.1427	-0.193245	2.71486e-06
LOC100161456	uncharacterized LOC100161456	38.6586	44.943	0.217307	2.74337e-06
LOC100165625	dual specificity protein phosphatase CDC14A-like	6.11978	8.40296	0.457418	2.76239e-06
LOC100161383	ras-related protein Rab-7-like	223.388	247.008	0.145003	2.78476e-06
LOC100169017	putative fatty acyl-CoA reductase CG5065-like	25.4767	20.2747	-0.329502	2.78778e-06
LOC100162301	39S ribosomal protein L14, mitochondrial-like	75.1377	57.2465	-0.392349	2.82682e-06
LOC100162789	guanine nucleotide-binding protein subunit beta-5-like	11.7693	16.1407	0.455677	2.83983e-06
LOC100573296	RB1-inducible coiled-coil protein 1-like	6.42838	8.6262	0.424269	2.84446e-06
LOC100165746	aminopeptidase N-like	60.4866	52.1682	-0.213446	2.88588e-06
LOC100165149	kinase suppressor of Ras 2-like	13.1083	16.6442	0.344539	2.8977e-06
LOC100159140	pumilio homolog 2-like	50.0371	55.8545	0.158676	2.90487e-06
LOC100164009	uncharacterized LOC100164009	35.0874	28.2059	-0.314954	2.98314e-06
LOC100166695	neurocalcin homolog	13.8987	18.0086	0.373731	3.00717e-06
LOC100159226	probable cytochrome P450 6a13-like	9.13423	5.54196	-0.720886	3.00872e-06
LOC100167680	uncharacterized LOC100167680	32.095	38.0799	0.246681	3.02979e-06
LOC100167253	filamin-C-like	36.2904	39.6667	0.12834	3.03988e-06
LOC100164849	uncharacterized LOC100164849	185.284	204.285	0.140841	3.06444e-06
LOC100161437	e3 ubiquitin-protein ligase MARCH6-like	68.533	76.4397	0.157523	3.07348e-06
LOC100166091	uncharacterized LOC100166091	9.33052	12.3098	0.399777	3.0918e-06
LOC100168306	niemann-Pick C1 protein-like	3.55909	5.31129	0.577552	3.10033e-06
LOC100159962	ubiquitin-conjugating enzyme E2 g-like	36.1287	46.9231	0.37715	3.11322e-06
LOC100169222	bifunctional heparan sulfate N-deacetylase/N-sulfotransferase-like	56.1091	50.064	-0.164462	3.20501e-06
LOC100167329	forkhead box protein I1-B-like	11.5457	15.5623	0.430702	3.22963e-06
LOC100165777	zinc finger CCCH domain-containing protein 10-like	37.7402	31.6057	-0.255916	3.37429e-06
LOC100166579	uncharacterized LOC100166579	12.5018	17.1771	0.458351	3.5403e-06
LOC100574024	oxidation resistance protein 1-like	18.8169	24.76	0.395977	3.55825e-06
LOC100159884	probable methylthioribulose-1-phosphate dehydratase-like	61.2699	70.173	0.195738	3.61088e-06
LOC100164734	sushi, von Willebrand factor type A, EGF and pentraxin domain-containing protein 1-like	6.95053	9.19715	0.404065	3.62615e-06
LOC100167096	queuine tRNA-ribosyltransferase subunit QTRTD1 homolog	11.1956	6.83415	-0.712104	3.63333e-06
LOC100572221	sodium/potassium-transporting ATPase subunit beta-1-interacting protein-like	20.1938	25.7493	0.350624	3.68635e-06
LOC100161662	uncharacterized LOC100161662	9.2338	6.34564	-0.541159	3.74455e-06
LOC100159900	LOC100159900	44.3811	39.2764	-0.176281	3.81172e-06
LOC100163607	uncharacterized LOC100163607	27.7838	32.8364	0.241051	3.8268e-06
LOC100161290	carboxypeptidase D-like	21.9383	18.1798	-0.271116	3.90093e-06
Rps25-1	ribosomal protein S25 homolog 1	529.194	587.07	0.149737	3.92739e-06
Ccdc47	coiled-coil domain containing 47	41.7349	33.873	-0.301116	3.9378e-06
LOC100165320	2-oxoisovalerate dehydrogenase subunit beta, mitochondrial-like	62.1433	73.757	0.247182	3.9628e-06
LOC103308186	LOC103308186	10.5943	16.7936	0.664631	3.9628e-06
LOC100166121	ABC transporter G family member 14-like	36.3619	31.3409	-0.214382	3.98186e-06
LOC100166113	eIF2B-alpha protein-like	11.6274	15.8423	0.446254	3.98246e-06
LOC100164705	MPN domain-containing protein CG4751-like	4.65113	7.34134	0.658461	3.99422e-06
LOC100164335	microtubule-associated protein RP/EB family member 3-like	107.921	96.1003	-0.167362	4.02326e-06
LOC100159506	cytochrome P450 4C1-like	1.32611	3.66304	1.46584	4.05355e-06
LOC100161225	macrophage migration inhibitory factor-like	124.235	100.611	-0.304286	4.22454e-06
LOC100164061	protein CDV3 homolog	120.75	100.33	-0.267271	4.24513e-06
LOC100167383	juvenile hormone binding protein-like	146.766	133.961	-0.131708	4.25868e-06
LOC100574721	nose resistant to fluoxetine protein 6-like	5.91831	8.48603	0.519903	4.25868e-06
LOC100159315	troponin C-like	38.1968	49.4459	0.3724	4.26293e-06
LOC103308223	LOC103308223	26.745	19.7918	-0.434369	4.26293e-06
LOC100166686	uncharacterized LOC100166686	24.1044	28.5395	0.243664	4.28395e-06
LOC100168158	uncharacterized LOC100168158	7.60521	11.0723	0.541895	4.28988e-06
LOC100161612	GTP-binding protein SAR1b-like	114.651	127.128	0.149042	4.4075e-06
LOC100165756	uncharacterized LOC100165756	18.0165	22.8616	0.343606	4.44261e-06
LOC100167972	zinc finger protein 99-like	18.2424	22.6434	0.311797	4.46294e-06
LOC100158775	spliceosome associated protein-like	47.8049	38.08	-0.328126	4.47587e-06
LOC100163586	uncharacterized LOC100163586	21.785	24.6954	0.180904	4.53876e-06
LOC100167782	putative glycerol kinase 5-like	10.0713	13.9795	0.473063	4.53876e-06
LOC100569770	uncharacterized LOC100569770	20.5835	17.0585	-0.270998	4.55087e-06
LOC100168124	LOC100168124	39.5669	46.91	0.245602	4.56853e-06
LOC100162472	putative fatty acyl-CoA reductase CG5065-like	21.6038	17.0448	-0.341955	4.73964e-06
LOC100160631	maternal embryonic leucine zipper kinase-like	44.3457	36.7449	-0.271252	4.80529e-06
LOC100161337	uncharacterized LOC100161337	45.6482	55.5041	0.282038	4.87007e-06
LOC100570056	uncharacterized LOC100570056	8.67063	11.9183	0.458969	4.92064e-06
LOC100165398	uncharacterized LOC100165398	8.2033	10.0185	0.288389	4.93315e-06
LOC100161432	voltage-dependent calcium channel subunit alpha-2/delta-3-like	9.18233	11.8127	0.363402	4.93327e-06
LOC100160841	flotillin-1-like	23.7064	29.3447	0.307828	4.96841e-06
LOC100159507	ATP-dependent RNA helicase Ddx1-like	19.5439	15.0937	-0.372772	4.97954e-06
LOC100169187	uncharacterized LOC100169187	856.399	906.945	0.0827316	5.09082e-06
LOC100166610	uncharacterized LOC100166610	131.126	143.014	0.125203	5.18499e-06
LOC100574004	protein BCCIP homolog	60.3187	48.3614	-0.31875	5.23447e-06
LOC100161044	uncharacterized LOC100161044	9.81739	14.1412	0.526492	5.3319e-06
[truncated: 10,419 more rows]

## Sheet: S4
Supplementary Table S4: All expressed transcripts in predation-treated maternal sample and non-predation-treated maternal sample
Gene ID	Description	Control	Treat	Log2(Fold_change)	q-value
LOC100159939	uncharacterized LOC100159939	655.767	377.466	-0.796837	0
LOC100162620	uncharacterized LOC100162620	234.094	97.0313	-1.27057	0
LOC100164538	uncharacterized LOC100164538	2554.44	1486.41	-0.781175	0
LOC100165741	cuticular protein	3299.86	2465.22	-0.420689	0
LOC100167736	uncharacterized LOC100167736	1951.96	1390.22	-0.489617	0
LOC100574365	elongation factor 1-alpha-like	6259.44	5430.75	-0.204881	0
LOC100574918	uncharacterized LOC100574918	4.7574	9.31432	0.969278	0
cp16	cuticular protein 16	1818.18	1166.37	-0.640471	0
cp28	cuticular protein 28	1298.92	806.834	-0.686969	0
cp29	cuticular protein 29	1685.16	1035.56	-0.702466	0
cp7	cuticular protein 7	1259.84	772.85	-0.704983	0
LOC100164113	cuticle protein-like	1560.41	950.925	-0.714522	7.71527e-299
LOC100161508	uncharacterized LOC100161508	1656.55	1208.65	-0.454788	4.2211e-294
LOC100160737	cuticle protein-like	1420.58	857.275	-0.728647	5.41211e-290
cp17	cuticular protein 17	1315.35	804.51	-0.709264	1.81059e-289
LOC100169280	actin	8068.09	7138.22	-0.176663	3.03101e-287
LOC100159472	osiris 6-like	1707.62	1235.29	-0.467142	3.69094e-279
LOC100168737	uncharacterized LOC100168737	743.11	436.875	-0.766357	1.31697e-276
cprr1-1	RR1 cuticle protein 1	1635.8	1182.93	-0.467629	1.23114e-266
LOC100161577	collagen alpha-1(IV) chain-like	373.943	283.728	-0.398313	7.65954e-258
LOC100164007	uncharacterized LOC100164007	736.564	525.631	-0.486762	7.1269e-256
cp30	cuticular protein 30	800.191	502.447	-0.671371	2.12503e-255
LOC100169357	uncharacterized LOC100169357	833.466	612.071	-0.445424	4.04825e-253
LOC100166601	uncharacterized LOC100166601	1686.32	1240.99	-0.442383	1.05451e-248
LOC100159953	uncharacterized LOC100159953	1264.32	877.039	-0.527645	1.26918e-243
ACYPI38370	uncharacterized LOC100574789	657.932	441.005	-0.577145	1.03986e-239
LOC100302322	cuticular protein	1128.54	726.448	-0.635522	8.90647e-238
LOC100160667	uncharacterized LOC100160667	913.488	663.279	-0.46177	9.35574e-222
LOC103310639	LOC103310639	1450	1008.02	-0.524519	5.00398e-200
LOC100570172	uncharacterized LOC100570172	326.972	186.941	-0.806582	1.50431e-198
LOC100159045	ribosomal protein L23-like	3217.37	2480.92	-0.375007	2.21082e-188
Vha16	V-type proton ATPase 16 kDa proteolipid subunit	1435.66	1066.86	-0.428343	3.58786e-178
LOC100165074	myosin light chain-like	1587.35	1269.47	-0.322387	1.12093e-160
LOC100571263	uncharacterized LOC100571263	616.686	304.644	-1.01741	1.62799e-154
LOC100163566	uncharacterized LOC100163566	458.019	303.414	-0.594121	3.42877e-154
LOC100164760	uncharacterized LOC100164760	165.726	75.6226	-1.13191	1.22228e-153
cp41	cuticular protein 41	869.708	584.709	-0.572811	1.3818e-148
LOC100160947	uncharacterized LOC100160947	588.381	405.928	-0.535526	3.31644e-148
LOC100166785	uncharacterized LOC100166785	1364.59	1103.7	-0.306121	2.88932e-145
LOC100571442	uncharacterized LOC100571442	444.301	193.491	-1.19927	1.94196e-139
LOC103310638	LOC103310638	416.557	226.592	-0.878419	4.04998e-138
LOC100161240	zinc finger protein 512B-like	919.146	713.617	-0.365143	7.97919e-138
LOC100144869	ATP synthase c-subunit-like	1492.53	1253.86	-0.251383	4.10405e-131
cp44	cuticular protein 44	418.215	247.72	-0.755537	6.99708e-125
LOC100166678	uncharacterized LOC100166678	324.117	243.332	-0.413585	9.65907e-125
LOC100164630	uncharacterized LOC100164630	636.302	456.057	-0.480498	4.34106e-122
LOC100166950	uncharacterized LOC100166950	402.453	298.956	-0.428888	4.34106e-122
cp25	cuticular protein 25	359.389	217.336	-0.725618	2.71372e-114
cprr1-5	RR1 cuticle protein 5	289.451	193.98	-0.577413	4.04256e-114
LOC100163081	guanine nucleotide-binding protein subunit beta-like protein-like	1453.11	1180.63	-0.299585	6.37199e-113
LOC100572399	uncharacterized LOC100572399	497.239	334.269	-0.572927	7.05662e-113
LOC100158873	uncharacterized protein LOC100158873	726.794	529.002	-0.458273	7.4921e-112
Gs2	glutamine synthetase 2	928.65	763.292	-0.282899	1.27495e-111
Tsr	twinstar	1038.36	798.5	-0.37894	1.32282e-111
LOC100163094	facilitated trehalose transporter Tret1-like	286.182	203.824	-0.489608	2.19519e-109
cp38	cuticular protein 38	291.377	168.945	-0.786332	7.74322e-109
Atpsyn-beta	ATP synthase-beta	1645.29	1433.35	-0.198954	2.58479e-107
LOC100165583	uncharacterized LOC100165583	719.895	557.583	-0.368601	9.1673e-106
Naca	nascent polypeptide-associated complex subunit alpha	738.551	564.606	-0.387454	1.34602e-105
LOC100168081	ribosomal protein L35Ae-like	1890.34	1486.3	-0.34692	2.07808e-105
LOC100168754	uncharacterized LOC100168754	256.617	138.313	-0.891676	6.12249e-104
Rpl15	ribosomal protein L15	1411.47	1165.43	-0.276331	7.54838e-104
cp47	cuticular protein 47	404.632	275.588	-0.554099	5.91024e-102
LOC100167881	uncharacterized LOC100167881	191.478	110.759	-0.789752	7.05304e-102
LOC100160909	uncharacterized LOC100160909	970.505	716.56	-0.437648	1.10123e-100
Rpl24	ribosomal protein L24	1370.66	1028.55	-0.414258	1.93583e-97
LOC100161211	uncharacterized LOC100161211	143.77	95.9373	-0.583596	6.56016e-97
LOC100574951	cuticle protein-like	547.124	362.195	-0.595099	2.17513e-96
cprr1-8	RR1 cuticle protein 8	822.732	631.893	-0.380743	3.0248e-96
LOC100169376	uncharacterized LOC100169376	646.368	438.616	-0.559395	1.83268e-94
Rpl22	ribosomal protein L22	1633.36	1408.46	-0.213731	3.37323e-91
Mlc1	myosin alkali light chain 1	856.458	656.544	-0.38349	3.87058e-91
LOC100163597	omega-amidase NIT2-like	285.105	187.888	-0.601621	1.33508e-90
LOC100160152	uncharacterized protein LOC100160152	429.694	334.515	-0.361241	3.63134e-90
LOC100158866	40S ribosomal protein S8-like	389.516	241.572	-0.689229	7.07711e-89
LOC100159968	uncharacterized LOC100159968	403.711	294.161	-0.456718	4.62542e-88
Cam	calmodulin	844.628	673.823	-0.325945	8.90797e-87
cp23	cuticular protein 23	167.12	90.1464	-0.890545	1.05043e-83
LOC100164067	uncharacterized LOC100164067	316.036	201.119	-0.652037	1.25501e-81
cp19	cuticular protein 19	224.658	119.374	-0.912245	1.30475e-81
LOC100169317	uncharacterized LOC100169317	857.36	661.588	-0.373967	7.99655e-80
LOC100168549	uncharacterized LOC100168549	374.463	271.855	-0.461986	3.09923e-79
LOC100166901	uncharacterized LOC100166901	420.864	309.986	-0.441151	2.27721e-76
cprr1-7	RR1 cuticle protein 7	610.031	439.76	-0.472168	6.61693e-76
cp43	cuticular protein 43	153.448	78.8087	-0.961318	1.82597e-73
cp12	cuticular protein 12	329.917	204.273	-0.691603	3.88949e-73
LOC100164905	uncharacterized LOC100164905	560.033	444.282	-0.334037	4.16874e-73
LOC100168453	uncharacterized LOC100168453	337.864	273.429	-0.305276	4.6833e-73
Rpl37	ribosomal protein L37	1698.64	1301.11	-0.384643	5.98889e-70
cp35	cuticular protein 35	378.828	244.539	-0.631477	1.25388e-69
LOC100164050	60S ribosomal protein L6-like	1302.32	1093.36	-0.252307	3.04257e-69
LOC103310513	LOC103310513	289.011	175.664	-0.718306	1.81198e-68
LOC100168864	peptidyl-prolyl cis-trans isomerase FKBP1A-like	656.597	506.594	-0.374179	2.34009e-67
cp37	cuticular protein 37	319.427	201.155	-0.667177	5.09239e-67
LOC100168075	ribosomal protein S15-like	1030.6	790.27	-0.383071	3.76339e-65
LOC100167156	ribosomal protein L36-like	1027.01	773.5	-0.408973	7.0462e-65
cp62	cuticular protein 62	249.456	158.575	-0.653619	2.00115e-64
LOC100168004	uncharacterized LOC100168004	1119.92	955.31	-0.229351	2.3126e-64
LOC100167446	60S ribosomal protein L8-like	1185.26	999.999	-0.245209	5.35004e-64
LOC103310418	LOC103310418	772.233	617.87	-0.321733	7.406e-64
LOC100159700	uncharacterized LOC100159700	275.401	214.813	-0.358449	2.70606e-63
Awd2	abnormal wing discs 2	975.565	791.515	-0.301621	7.90157e-63
LOC100166574	uncharacterized LOC100166574	296.07	241.975	-0.29108	1.05136e-62
LOC100164783	uncharacterized LOC100164783	209.702	151.157	-0.472291	5.66843e-62
LOC100168232	apolipoprotein D-like	738.099	576.658	-0.356097	8.76446e-61
cp33	cuticular protein 33	248.898	151.086	-0.720183	9.24945e-60
cp34	cuticular protein 34	576.85	418.85	-0.461764	1.02306e-59
Idgf	imaginal disk growth factor	561.157	463.941	-0.274463	3.08725e-59
cp9	cuticular protein 9	165.272	88.903	-0.894539	9.05145e-59
Rpl27	ribosomal protein L27	1237.95	985.582	-0.328909	1.01188e-57
LOC100161617	uncharacterized LOC100161617	397.181	308.532	-0.364376	1.81108e-57
LOC100159654	tubulin beta-3 chain-like	294.775	223.118	-0.401809	1.95593e-57
ORF5	chemosensory protein-like	832.47	649.63	-0.35778	1.12389e-56
LOC100162920	uncharacterized protein C6orf168-like	414.464	346.725	-0.257455	1.57827e-56
LOC100167717	innexin inx7-like	309.918	245.431	-0.336569	1.56598e-55
LOC100161786	uncharacterized LOC100161786	105.19	47.8158	-1.13744	5.00681e-55
LOC100167132	uncharacterized LOC100167132	213.734	169.652	-0.333238	7.041e-54
LOC100144894	ribosomal protein P2-like	936.126	723.536	-0.371639	1.59456e-53
LOC100168603	uncharacterized LOC100168603	257.81	199.122	-0.372654	1.89204e-53
LOC100159778	glycogen phosphorylase-like	280.855	234.832	-0.258196	3.25029e-53
LOC100167365	CG31997-like	310.12	223.07	-0.475329	4.12493e-53
LOC100165203	alpha,alpha-trehalose-phosphate synthase [UDP-forming] A-like	180.519	143.613	-0.329959	2.89647e-52
Catb-16a	cathepsin B-16A	290.532	230.115	-0.33634	3.52229e-52
LOC100162193	uncharacterized LOC100162193	446.828	352.194	-0.34335	7.16092e-52
LOC100158660	40S ribosomal protein S4-like	1790.45	1561.83	-0.197082	9.89904e-51
LOC100165109	ribosomal protein L19e-like	1886.76	1630.25	-0.210812	1.52432e-50
LOC100159410	40S ribosomal protein S9-like	1488.96	1266.74	-0.233192	2.41317e-50
LOC100169411	uncharacterized LOC100169411	211.613	157.399	-0.427003	5.60298e-49
LOC100163579	collagen alpha-1(IV) chain-like	154.706	127.09	-0.283676	7.44386e-49
LOC100574390	uncharacterized LOC100574390	187.055	91.9085	-1.0252	1.73044e-48
LOC103308991	LOC103308991	311.547	236.696	-0.396413	4.05869e-48
LOC100159024	uncharacterized LOC100159024	352.457	243.843	-0.531496	5.63212e-48
LOC100169409	uncharacterized LOC100169409	396.592	314.383	-0.335131	9.06377e-48
LOC100169422	40S ribosomal protein S7-like	887.007	730.747	-0.279574	2.49557e-47
LOC100166325	uncharacterized LOC100166325	609.37	519.437	-0.230371	6.67852e-46
LOC100166459	tubulin beta-4 chain-like	268.541	211.606	-0.343758	9.2092e-46
LOC100160252	uncharacterized LOC100160252	195.913	122.427	-0.678295	9.36431e-46
LOC100165054	lipoamide acyltransferase component of branched-chain alpha-keto acid dehydrogenase complex, mitochondrial-like	275.887	212.833	-0.374352	1.94503e-45
LOC100167906	glutathione S-transferase	534.037	426.444	-0.324584	2.03219e-45
LOC100162324	peptidyl-prolyl cis-trans isomerase FKBP2-like	310.811	236.143	-0.396375	3.15712e-44
LOC100159520	high mobility group protein A-like	263.016	195.099	-0.430946	3.35506e-44
LOC100166436	60S acidic ribosomal protein P1-like	407.797	291.757	-0.483086	1.03699e-43
LOC100165315	ribosomal protein L13-like	1527.59	1329.86	-0.199983	1.09822e-43
LOC100167382	60S ribosomal protein L17-like	1872.65	1624.26	-0.205293	1.86614e-43
LOC100572479	uncharacterized LOC100572479	153.533	95.0213	-0.692229	3.73212e-43
cprr1-11	RR1 cuticle protein 11	1258.37	1068.75	-0.235633	1.26352e-42
LOC100168431	ribosomal protein S20-like	1190.14	985.305	-0.272494	1.2855e-42
LOC100163260	upstream activation factor subunit spp27-like	401.707	336.147	-0.25705	1.70827e-42
LOC100164311	Histone H2AV (H2A.F/Z)-like	401.535	309.212	-0.376929	1.07596e-41
LOC100166777	uncharacterized LOC100166777	102.476	75.8743	-0.433606	7.46034e-41
ACYPI009260	uncharacterized LOC100575117	126.499	72.0577	-0.811905	9.16772e-40
Rpl41	ribosomal protein L41	1869.56	1524.03	-0.294807	4.01654e-39
LOC100160215	40S ribosomal protein S5-like	1683.65	1490.44	-0.17586	4.43538e-39
LOC100158698	cytochrome c oxidase polypeptide IV-like	522.691	405.53	-0.366149	5.91858e-39
Cpap3-d1	cuticular protein analogous to peritrophins 3-D1	294.446	218.196	-0.432378	8.11394e-39
LOC100166082	spermidine synthase-like	485.161	394.29	-0.299205	1.12895e-38
LOC100160987	uncharacterized LOC100160987	162.555	125.197	-0.376734	3.44958e-38
LOC100159524	uncharacterized LOC100159524	382.435	280.543	-0.446994	6.185e-38
LOC100164179	l-asparaginase-like	78.6504	57.3865	-0.454743	1.22542e-37
LOC100167204	uncharacterized LOC100167204	95.8226	72.3146	-0.406079	1.37156e-37
LOC100168016	cystathionine gamma-lyase-like	632.329	520.474	-0.280849	4.08278e-37
LOC100165781	heterogeneous nuclear ribonucleoprotein-like	772.634	656.746	-0.23445	6.61107e-37
LOC100169631	60S ribosomal protein L29-like	949.857	756.713	-0.327964	1.08372e-36
cp20	cuticular protein 20	135.918	92.9395	-0.548376	2.23914e-36
LOC100163748	heat shock 70 kDa protein cognate 4-like	575.931	512.657	-0.167901	3.5466e-36
Rpl34	ribosomal protein L34	1019.77	846.171	-0.269224	5.39447e-36
LOC100165582	3-hydroxyisobutyryl-CoA hydrolase, mitochondrial-like	156.674	112.29	-0.480534	6.88534e-36
cp10	cuticular protein 10	84.9028	43.2738	-0.972318	9.71156e-36
Rps18	ribosomal protein S18	1603.11	1374.27	-0.222211	1.19128e-35
LOC100162441	60S ribosomal protein L5-like	1595.11	1435.78	-0.151821	1.6452e-35
LOC100168188	uncharacterized LOC100168188	258.341	205.892	-0.327385	1.82585e-35
Cpvl	carboxypeptidase, vitellogenic-like	118.125	85.4064	-0.467895	2.62451e-35
LOC100164444	peroxidase-like	333.446	286.477	-0.219032	8.21741e-35
Rps3	ribosomal protein S3	1714.71	1506.02	-0.187224	1.03887e-34
LOC100162733	Y-box protein Ct-p40-like	497.596	416.516	-0.256602	1.22423e-34
LOC100167366	60S ribosomal protein L4-like	1045.31	938.265	-0.155869	1.67861e-34
LOC100167532	40S ribosomal protein S2-like	1863.62	1678.85	-0.150634	1.81144e-34
Eif1	eukaryotic translation initiation factor 1	286.872	210.589	-0.445979	5.08381e-34
Tomm20	translocase of outer mitochondrial membrane 20 homolog	149.901	112.586	-0.41298	5.65948e-34
LOC100575991	uncharacterized LOC100575991	82.0064	67.6121	-0.278455	9.04866e-34
Mf	myofilin	250.718	208.396	-0.26674	1.24854e-32
LOC100163341	ribosomal protein L10Ae-like	1960.46	1748.24	-0.165289	1.25189e-32
LOC100574121	uncharacterized LOC100574121	86.3252	37.436	-1.20535	1.36134e-32
LOC100161763	ribosomal protein LP1-like	490.307	395.529	-0.309902	1.91263e-32
LOC100163800	protein transport protein Sec61 subunit gamma-like	375.734	280.261	-0.422942	2.19319e-32
LOC100159745	uncharacterized LOC100159745	107.428	74.6066	-0.525998	3.67119e-32
LOC100162473	40S ribosomal protein S21-like	679.065	518.684	-0.388693	4.80889e-32
Elovl6	ELOVL family member 6, elongation of long chain fatty acids	140.527	113.128	-0.312895	2.33839e-31
LOC100163008	cytochrome b-c1 complex subunit 2, mitochondrial-like	463.639	396.62	-0.225243	2.92638e-31
LOC100169187	uncharacterized LOC100169187	844.741	729.53	-0.211542	2.31118e-30
Rps25-2	ribosomal protein S25 homolog 2	846.411	686.591	-0.301906	2.67444e-30
LOC100160853	ribonuclease UK114-like	386.735	289.401	-0.418278	3.46995e-30
LOC100167791	6-phosphogluconate dehydrogenase, decarboxylating-like	524.482	461.676	-0.184014	3.5213e-30
LOC100168765	60S ribosomal protein L3-like	1383.61	1263.81	-0.130661	3.90376e-30
LOC100161429	uncharacterized LOC100161429	296.223	250.166	-0.2438	8.46128e-30
LOC100575162	uncharacterized LOC100575162	647.306	474.548	-0.447896	2.44712e-29
LOC100167570	ATP-binding cassette sub-family F member 1-like	76.1155	57.872	-0.395325	2.9027e-29
LOC100169246	elongation factor 1-beta	852.129	738.809	-0.20587	5.57133e-29
LOC100571073	uncharacterized LOC100571073	127.348	65.6412	-0.956098	6.21444e-29
LOC100161670	AH receptor-interacting protein-like	143.057	116.895	-0.291371	2.22023e-28
LOC100164343	uncharacterized LOC100164343	49.9347	34.1253	-0.5492	2.41877e-28
LOC100159612	tropomyosin-2-like	615.042	547.405	-0.168076	2.57655e-28
LOC100159239	esterase FE4-like	90.6959	66.9558	-0.437828	3.13417e-28
Miple	miple protein	240.447	196.058	-0.294436	5.58874e-28
LOC100158923	zinc finger protein-like	921.068	810.972	-0.183655	6.55285e-28
LOC100160017	leucine-rich repeat-containing protein 59-like	204.758	171.12	-0.258917	7.1577e-28
LOC100168540	zinc finger protein 512B-like	138.059	96.5146	-0.516469	1.74947e-27
LOC100163119	uncharacterized LOC100163119	147.719	104.517	-0.499113	1.8071e-27
LOC100165216	THO complex subunit 4	261.241	206.075	-0.342211	1.86088e-27
Rps3a	ribosomal protein S3A	1545.83	1399.64	-0.143329	2.59074e-27
LOC100163428	facilitated trehalose transporter Tret1-like	32.081	19.4923	-0.718815	3.26934e-27
LOC100574209	uncharacterized LOC100574209	192.045	110.541	-0.796863	3.90506e-27
Rpl32	ribosomal protein L32	1297.36	1129.05	-0.200469	4.09488e-27
LOC100162401	uncharacterized LOC100162401	409.299	348.234	-0.233097	5.70801e-27
Cpap3-b	cuticular protein analogous to peritrophins 3-B	131.112	92.5386	-0.502668	8.26739e-27
LOC100165901	uncharacterized LOC100165901	230.946	190.492	-0.27783	2.35413e-26
cp72	cuticular protein 72	193.664	145.612	-0.411429	3.17144e-26
LOC100575359	uncharacterized LOC100575359	138.28	104.432	-0.405027	5.57767e-26
LOC100166768	uncharacterized LOC100166768	102.808	65.4581	-0.651317	5.71284e-26
LOC100164391	hemocyte protein-glutamine gamma-glutamyltransferase-like	110.821	86.8487	-0.351651	6.90365e-26
LOC100168379	collagen alpha-2(IV) chain-like	137.094	120.224	-0.189437	1.37007e-25
Cpap3-a1	cuticular protein analogous to peritrophins 3-A1	142.947	105.686	-0.4357	1.8359e-25
Rps6	ribosomal protein S6	2129.7	1938.9	-0.135414	2.66521e-25
LOC100161765	profilin-like	273.363	218.882	-0.320667	3.04113e-25
LOC100164214	uncharacterized LOC100164214	893.088	782.465	-0.190777	3.44818e-25
LOC100163764	carboxypeptidase M-like	143.733	116.503	-0.303023	3.50237e-25
LOC100166474	annexin IX-like	117.371	92.9443	-0.336637	3.503e-25
LOC100167359	gelsolin-like	187.09	155.714	-0.264833	7.93838e-25
LOC100162552	filamin-A-like	124.317	109.961	-0.177031	8.32595e-25
cp15	cuticular protein 15	62.8484	32.0135	-0.973194	1.05129e-24
LOC100160702	solute carrier family 2, facilitated glucose transporter member 1-like	321.576	276.456	-0.21811	1.07387e-24
LOC100158766	uncharacterized LOC100158766	212.965	176.473	-0.271166	1.32844e-24
LOC100165466	ribosomal protein L35e-like	1011.86	842.134	-0.264893	2.05411e-24
LOC100169151	uncharacterized LOC100169151	298.425	253.557	-0.23506	2.23009e-24
LOC100575855	uncharacterized LOC100575855	162.384	94.3473	-0.783359	4.17231e-24
cp31	cuticular protein 31	326.496	246.842	-0.403477	4.94635e-24
LOC100165137	uncharacterized LOC100165137	145.231	118.189	-0.297263	7.98386e-24
LOC100161333	protein RCC2 homolog	198.358	163.505	-0.278769	9.21611e-24
LOC100164044	uncharacterized LOC100164044	376.422	285.662	-0.39804	1.08971e-23
LOC100162969	uncharacterized LOC100162969	162.258	121.823	-0.41351	2.06187e-23
LOC100163458	eukaryotic translation initiation factor 3 subunit G-like	195.337	152.332	-0.358749	2.36109e-23
LOC100161110	uncharacterized protein LOC100161110	57.6646	37.804	-0.609147	2.54705e-23
LOC100164957	ornithine decarboxylase antizyme 1-like	850.301	754.923	-0.171643	2.74639e-23
Nlp	nucleoplasmin	747.229	657.694	-0.184134	2.89065e-23
cp68	cuticular protein 68	194.211	144.015	-0.431412	3.32173e-23
LOC100160340	ribosomal protein S19e-like	617.124	540.989	-0.189962	3.77402e-23
LOC100167271	translationally-controlled tumor protein homolog	1416.8	1265.51	-0.162909	5.57986e-23
LOC100163552	uncharacterized LOC100163552	96.8404	77.3689	-0.323855	6.30179e-23
Rps12	ribosomal protein S12	789.397	674.185	-0.227607	1.2868e-22
LOC100160440	uncharacterized LOC100160440	124.331	98.3043	-0.33886	1.47338e-22
LOC100168809	ornithine aminotransferase, mitochondrial-like	286.704	243.315	-0.236738	2.74916e-22
LOC100169345	peroxiredoxin-6-like	176.668	143.515	-0.299837	3.10398e-22
Rpl31	ribosomal protein L31	1241.68	1079.58	-0.201829	3.96276e-22
LOC100144909	mitochondrial ATP synthase gamma-subunit	476.663	408.215	-0.223643	4.45479e-22
LOC100164849	uncharacterized LOC100164849	173.143	138.825	-0.318694	5.52073e-22
LOC100144913	diacetyl/L-xylulose reductase	350.549	296.89	-0.239688	1.02127e-21
LOC100158980	40S ribosomal protein S29-like	902.851	751.958	-0.263836	1.08107e-21
Catb-348	cathepsin B-348	146.882	120.113	-0.290261	1.33007e-21
LOC100575566	uncharacterized LOC100575566	163.325	102.074	-0.678121	1.8945e-21
LOC100159370	probable NADH dehydrogenase [ubiquinone] iron-sulfur protein 6, mitochondrial-like	82.9977	57.261	-0.535519	2.0781e-21
Rps11	ribosomal protein S11	897.969	770.722	-0.220456	3.56318e-21
LOC100168555	outer dense fiber protein 3-like	96.4488	70.3095	-0.456042	4.45638e-21
Eff	effete	277.602	236.781	-0.229463	4.83019e-21
ACYPI53008	NADH dehydrogenase [ubiquinone] 1 alpha subcomplex assembly factor 3-like	85.6367	59.1731	-0.533288	5.70836e-21
LOC100168822	uncharacterized LOC100168822	468.643	413.62	-0.180186	6.95329e-21
LOC100159841	probable 4-coumarate--CoA ligase 3-like	60.5407	45.6669	-0.406757	8.57539e-21
LOC100167306	LOC100167306	142.193	116.485	-0.287714	1.89942e-20
Rps17	ribosomal protein S17	1189.1	1035.62	-0.199369	2.32987e-20
LOC100166650	troponin C-like	553.449	476.122	-0.217117	2.69236e-20
LOC100167034	uncharacterized LOC100167034	137.479	112.025	-0.295385	3.37062e-20
LOC100574413	uncharacterized LOC100574413	48.0299	25.2296	-0.928815	4.37912e-20
LOC100161869	protein yellow-like	125.614	103.113	-0.284762	4.5176e-20
LOC100167471	slit homolog 2 protein-like	44.6821	34.1039	-0.389758	4.65961e-20
LOC100166008	uncharacterized LOC100166008	158.178	111.888	-0.499498	6.02416e-20
LOC100162365	uncharacterized LOC100162365	76.0756	56.7785	-0.422088	6.35411e-20
LOC100159805	uncharacterized LOC100159805	140.322	117.461	-0.256563	6.72574e-20
LOC100164372	muscular protein 20	525.745	455.713	-0.206236	1.06334e-19
LOC100161931	uncharacterized LOC100161931	159.729	133.747	-0.256117	1.07485e-19
LOC100571168	uncharacterized LOC100571168	100.214	57.2562	-0.807574	1.28892e-19
LOC100164432	protein 5NUC-like	44.5968	29.7943	-0.581903	1.37938e-19
LOC100159411	ADP/ATP translocase 3-like	3632.34	3468.83	-0.0664487	1.5118e-19
LOC100162036	CG32214-like	114.733	74.3647	-0.625589	2.5405e-19
LOC100165595	uncharacterized LOC100165595	63.0112	48.8848	-0.366222	3.03072e-19
LOC100169103	uncharacterized LOC100169103	382.701	327.182	-0.226127	3.17268e-19
LOC103311490	LOC103311490	104.259	80.9216	-0.365569	3.17268e-19
LOC100159277	delta-1-pyrroline-5-carboxylate synthase-like	126.938	106.698	-0.250584	3.23096e-19
LOC100159662	uncharacterized LOC100159662	144.202	115.16	-0.324456	5.00928e-19
LOC100168217	uncharacterized protein LOC100168217	350.641	301.366	-0.218478	7.88808e-19
LOC100571840	uncharacterized LOC100571840	145.783	115.07	-0.341318	9.50539e-19
LOC100163601	uncharacterized LOC100163601	93.5282	72.4086	-0.369241	1.00774e-18
LOC100169390	heterogeneous nuclear ribonucleoprotein K-like	264.17	226.536	-0.221726	1.17531e-18
LOC100568670	plexin-A3-like	86.3346	69.7825	-0.307074	1.43722e-18
LOC100165993	serine/arginine rich splicing factor-like	256.938	201.809	-0.348432	1.51878e-18
LOC100167607	uncharacterized LOC100167607	506.623	440.21	-0.202722	1.77204e-18
LOC100576032	uncharacterized LOC100576032	138.829	88.2386	-0.653828	1.80752e-18
LOC100165831	CCR4-NOT transcription complex subunit 2-like	126.272	104.287	-0.275982	1.86717e-18
LOC100162512	heterogeneous nuclear ribonucleoprotein 87F-like	395.735	352.938	-0.16512	2.33396e-18
LOC100167557	ribosomal protein P2-like	802.325	684.951	-0.228186	4.40624e-18
cp5	cuticular protein 5	55.1815	34.3335	-0.684569	4.77345e-18
Obp2	odorant-binding protein 2	192.13	154.441	-0.315021	6.8633e-18
LOC100159070	protein yellow-like	147.05	123.436	-0.252544	1.27846e-17
LOC100160648	uncharacterized LOC100160648	253.127	218.977	-0.209078	1.36069e-17
LOC100166780	uncharacterized LOC100166780	34.5862	25.0436	-0.465754	1.55883e-17
LOC100165900	putative phospholipase B-like 2-like	93.8339	72.4125	-0.373871	1.67527e-17
LOC100168845	uncharacterized LOC100168845	46.6907	38.0216	-0.296316	2.3722e-17
LOC100164423	28 kDa heat- and acid-stable phosphoprotein-like	120.231	89.1462	-0.431564	2.49859e-17
LOC100160889	uncharacterized LOC100160889	181.507	138.14	-0.393887	3.14917e-17
Cpap3-c	cuticular protein analogous to peritrophins 3-C	259.855	226.4	-0.198833	3.93931e-17
LOC100162610	RNA-binding protein lark-like	139.151	117.231	-0.24729	4.27072e-17
LOC100166473	cysteine dioxygenase-like	79.0181	57.7918	-0.45132	4.31302e-17
LOC100167324	uncharacterized LOC100167324	104.424	82.837	-0.334111	4.89382e-17
S1	sucrase	137.199	112.7	-0.283776	5.96046e-17
LOC100159988	uncharacterized LOC100159988	195.704	140.796	-0.475064	6.00972e-17
LOC100167924	ribosomal protein S13e-like	968.047	858.243	-0.173691	6.09055e-17
LOC100574328	uncharacterized LOC100574328	49.532	27.5745	-0.845027	6.15512e-17
cp26	cuticular protein 26	92.2222	60.1942	-0.615489	6.58512e-17
LOC100166051	uncharacterized LOC100166051	156.131	124.856	-0.322495	7.27792e-17
Rpl40	ribosomal protein L40	965.882	850.417	-0.183677	9.89418e-17
LOC100165783	uncharacterized LOC100165783	102.972	86.4986	-0.251509	1.68654e-16
LOC100164049	laccase-5-like	112.671	95.0038	-0.246055	1.76175e-16
LOC100160384	proton-coupled amino acid transporter 4-like	119.227	96.2969	-0.308154	1.7921e-16
LOC100162420	calponin-like	305.311	262.962	-0.215425	1.88673e-16
LOC100165066	actin-87E-like	603.68	540.098	-0.160563	3.40138e-16
LOC100159728	facilitated trehalose transporter Tret1-like	169.335	145.808	-0.215805	3.50531e-16
LOC100160371	protein transport protein Sec61 subunit beta-like	164.615	124.378	-0.404366	4.79861e-16
LOC100145833	mitochondrial ATP synthase F chain-like	729.903	634.524	-0.202031	5.62701e-16
Eif3j	eukaryotic translation initiation factor 3, subunit J	194.184	157.365	-0.303312	6.15852e-16
LOC100165068	zinc transporter 7-like	68.7816	54.3617	-0.339431	6.28908e-16
LOC100168767	innexin inx2-like	404.844	371.594	-0.123641	6.57227e-16
LOC100164885	retinal dehydrogenase 1-like	137.109	112.384	-0.286884	7.73382e-16
Cpap3-a2	cuticular protein analogous to peritrophins 3-A2	157.466	124.967	-0.333492	8.49153e-16
LOC100162135	regucalcin-like	188.179	158.598	-0.246734	8.95312e-16
LOC100164636	vesicle-associated membrane protein-like	144.643	114.997	-0.330907	1.34188e-15
LOC100160111	probable maltase L-like	152.779	129.086	-0.243112	1.47142e-15
LOC100160056	scavenger receptor class B member 1-like	63.7498	49.4972	-0.365075	1.51711e-15
LOC100575006	transcriptional activator GLI3-like	44.1567	35.9699	-0.295841	1.54417e-15
LOC100159527	uncharacterized LOC100159527	202.162	158.311	-0.352743	1.8756e-15
LOC100166105	cytochrome c oxidase subunit Va-like	381.629	324.349	-0.234625	2.45581e-15
LOC103309145	LOC103309145	73.8721	54.2159	-0.446314	2.55101e-15
LOC100164379	uncharacterized LOC100164379	51.4213	39.1495	-0.393372	2.84258e-15
cp45	cuticular protein 45	58.7984	37.2148	-0.659898	3.15846e-15
LOC100164587	4-aminobutyrate aminotransferase, mitochondrial-like	114.952	94.8335	-0.277563	3.48673e-15
LOC100168211	uncharacterized LOC100168211	42.7078	32.9882	-0.372547	4.59095e-15
LOC100161329	monocarboxylate transporter 14-like	89.3748	73.8134	-0.275985	4.80554e-15
LOC100164028	uncharacterized LOC100164028	58.7233	45.2612	-0.375658	5.1143e-15
LOC100164542	putative ankyrin repeat protein R840-like	58.8307	44.4452	-0.404543	5.56548e-15
LOC100165366	serine/arginine-rich splicing factor 3-like	167.978	138.042	-0.283164	5.67587e-15
Tub1	tubulin beta-1	1885.4	1792.88	-0.0725918	6.04784e-15
LOC100164097	uncharacterized LOC100164097	56.8426	46.4426	-0.291526	6.71098e-15
LOC100159010	uncharacterized LOC100159010	17.9503	23.898	0.412882	7.26511e-15
LOC100160136	small subunit processome component 20 homolog	12.1135	15.9967	0.401155	7.26511e-15
LOC100160556	uncharacterized LOC100160556	22.8766	31.5722	0.464782	7.26511e-15
LOC100160566	choline transporter-like protein 1-like	54.5577	72.0751	0.401717	7.26511e-15
LOC100160817	uncharacterized LOC100160817	28.8324	36.2951	0.332083	7.26511e-15
LOC100160819	LOC100160819	11.824	16.1453	0.449396	7.26511e-15
LOC100161455	uncharacterized LOC100161455	13.2262	16.7752	0.342938	7.26511e-15
LOC100161941	uncharacterized LOC100161941	26.5369	34.4509	0.376543	7.26511e-15
LOC100162883	uncharacterized LOC100162883	24.4429	30.4774	0.318328	7.26511e-15
LOC100162957	low-density lipoprotein receptor-related protein 1-like	8.15614	11.5072	0.496582	7.26511e-15
LOC100163093	lysosomal-trafficking regulator-like	12.4158	16.8259	0.438513	7.26511e-15
LOC100163568	cytoskeleton-associated protein 5-like	23.7472	30.7599	0.373291	7.26511e-15
LOC100165309	eukaryotic translation initiation factor 3 subunit A-like	235.171	212.927	-0.143351	7.26511e-15
LOC100166717	pathogenesis-related protein 5-like	97.2201	153.987	0.663482	7.26511e-15
LOC100167381	titin-like	10.9444	15.157	0.469788	7.26511e-15
LOC100167395	uncharacterized LOC100167395	11.2203	17.0275	0.60176	7.26511e-15
LOC100167886	sodium/potassium-transporting ATPase subunit alpha-like	34.6798	43.7387	0.334815	7.26511e-15
LOC100167921	chorion peroxidase-like	37.1124	50.2416	0.43698	7.26511e-15
LOC100168146	vacuolar protein sorting-associated protein 13C-like	13.6162	17.893	0.394072	7.26511e-15
LOC100169298	autophagy-related protein 2 homolog B-like	15.1233	20.6691	0.450708	7.26511e-15
LOC100570518	uncharacterized LOC100570518	36.4066	48.5362	0.414862	7.26511e-15
LOC100570989	uncharacterized LOC100570989	9.54581	13.6386	0.51476	7.26511e-15
LOC100574486	uncharacterized LOC100574486	46.7415	76.4441	0.7097	7.26511e-15
LOC100574819	uncharacterized LOC100574819	10.846	20.3591	0.908511	7.26511e-15
LOC103308433	LOC103308433	11.6077	16.357	0.494829	7.26511e-15
LOC103308647	LOC103308647	18.413	25.4451	0.466663	7.26511e-15
LOC103309664	LOC103309664	28.1117	41.9335	0.576932	7.26511e-15
LOC103310709	LOC103310709	110.052	766.711	2.8005	7.26511e-15
LOC103310835	LOC103310835	729.41	14028.8	4.26552	7.26511e-15
LOC100571586	uncharacterized LOC100571586	41.5885	32.4422	-0.358313	1.08066e-14
Rpl10	ribosomal protein L10	1465.51	1349.25	-0.119245	1.08133e-14
14-3-3zeta	14-3-3 protein zeta	542.448	498.125	-0.122977	1.19431e-14
LOC100164389	neurogenic locus notch homolog protein 1-like	152.335	126.243	-0.271043	1.24316e-14
cp22	cuticular protein 22	146.678	113.091	-0.375166	1.29151e-14
LOC100144895	cytochrome c-like protein	421.458	350.159	-0.267381	1.35113e-14
LOC100163469	uncharacterized LOC100163469	25.2657	18.881	-0.420245	1.38221e-14
LOC100158826	uncharacterized LOC100158826	11.8648	16.3771	0.464988	1.384e-14
LOC100159030	CCR4-NOT transcription complex subunit 1-like	18.8312	24.3439	0.37044	1.384e-14
LOC100161547	WD repeat and FYVE domain-containing protein 3-like	5.88727	8.28702	0.493255	1.384e-14
LOC100163356	5'-3' exoribonuclease 1-like	21.3344	28.3025	0.407752	1.384e-14
LOC100163389	uncharacterized LOC100163389	17.2198	23.8677	0.470989	1.384e-14
LOC100165569	DNA-directed RNA polymerase, mitochondrial-like	7.99215	12.6461	0.662039	1.384e-14
LOC100166052	uncharacterized protein KIAA1109-like	10.7513	13.9488	0.375637	1.384e-14
LOC100166285	uncharacterized LOC100166285	17.0244	22.6858	0.414185	1.384e-14
LOC100167848	e3 ubiquitin-protein ligase HERC2-like	5.95215	8.209	0.463795	1.384e-14
LOC100169425	CD109 antigen-like	20.0366	26.0599	0.379198	1.384e-14
LOC100169587	serine/threonine-protein kinase SMG1-like	10.6096	13.9779	0.397787	1.384e-14
LOC100569878	uncharacterized LOC100569878	19.146	28.1197	0.554534	1.384e-14
LOC100163560	uncharacterized LOC100163560	428.395	389.906	-0.135814	1.40335e-14
LOC100168401	uncharacterized LOC100168401	47.2447	36.1875	-0.384661	1.58758e-14
Atpsyn-d	ATP synthase, subunit d	167.583	202.714	0.27457	1.71926e-14
Hsc70-3	heat shock protein cognate 3	849.252	912.712	0.103968	1.71926e-14
LOC100158702	uncharacterized LOC100158702	54.6922	41.14	-0.410794	1.71926e-14
LOC100158883	putative glutamate synthase [NADPH]-like	89.2481	100.665	0.173669	1.71926e-14
LOC100159055	alpha-tocopherol transfer protein-like	108.948	130.93	0.265157	1.71926e-14
LOC100159065	heat shock 70 kDa protein cognate 4-like	2662.72	2824.03	0.0848582	1.71926e-14
LOC100159359	pre-mRNA-processing-splicing factor 8-like	71.6511	83.3455	0.218114	1.71926e-14
LOC100159613	circadian clock-controlled protein-like	119.946	155.67	0.376099	1.71926e-14
LOC100159647	paramyosin, long form-like	926.46	982.852	0.085245	1.71926e-14
LOC100159685	takeout-like	200.08	247.048	0.304219	1.71926e-14
LOC100159824	LOC100159824	54.7097	66.7443	0.286848	1.71926e-14
LOC100160168	sortilin-related receptor-like	44.445	56.1751	0.337911	1.71926e-14
LOC100160214	protocadherin-like wing polarity protein stan-like	19.9781	25.1275	0.330847	1.71926e-14
LOC100160310	titin-like	22.4143	26.8687	0.261509	1.71926e-14
LOC100160313	e3 ubiquitin-protein ligase UBR4-like	23.9622	32.5701	0.442784	1.71926e-14
LOC100160356	putative fatty acyl-CoA reductase CG5065-like	134.707	189.528	0.492586	1.71926e-14
LOC100160359	uncharacterized LOC100160359	36.7494	44.8733	0.288136	1.71926e-14
LOC100160512	protein spinster homolog 1-like	101.179	142.757	0.496658	1.71926e-14
LOC100160598	uncharacterized LOC100160598	83.6893	102.036	0.28597	1.71926e-14
LOC100161360	putative ATP-dependent RNA helicase me31b-like	85.4903	108.214	0.34005	1.71926e-14
LOC100162231	protein takeout-like	149.056	197.895	0.408884	1.71926e-14
LOC100162319	hemocytin-like	22.0354	26.4774	0.264938	1.71926e-14
LOC100162438	uncharacterized LOC100162438	116.704	133.571	0.194749	1.71926e-14
LOC100162466	dynein heavy chain, cytoplasmic-like	29.7312	37.1985	0.323266	1.71926e-14
LOC100162886	importin-7-like	130.149	157.527	0.275428	1.71926e-14
LOC100163017	spectrin alpha chain-like	122.417	142.187	0.215993	1.71926e-14
LOC100163127	putative homeodomain transcription factor-like	22.9637	30.2734	0.398699	1.71926e-14
LOC100163275	e3 ubiquitin-protein ligase HECTD1-like	40.9069	49.6402	0.279165	1.71926e-14
LOC100163547	uncharacterized LOC100163547	36.8591	47.1203	0.354329	1.71926e-14
LOC100163628	gamma-aminobutyric acid receptor-associated protein-like	155.643	123.088	-0.338544	1.71926e-14
LOC100163637	uncharacterized LOC100163637	22.5469	29.897	0.40707	1.71926e-14
LOC100164040	LOC100164040	29.4383	34.5139	0.229485	1.71926e-14
LOC100164103	microtubule-actin cross-linking factor 1, isoforms 1/2/3/5-like	49.7499	61.0186	0.294555	1.71926e-14
LOC100164249	importin-4-like	69.3082	85.4615	0.302248	1.71926e-14
LOC100164294	contactin-2-like	279.865	332.093	0.246858	1.71926e-14
LOC100164739	acetyl-CoA carboxylase-like	119.745	140.241	0.227943	1.71926e-14
LOC100164870	uncharacterized LOC100164870	29.17	34.6472	0.248252	1.71926e-14
LOC100164906	uncharacterized LOC100164906	34.5138	41.6576	0.271408	1.71926e-14
LOC100165578	helicase domino-like	52.0755	63.0173	0.275144	1.71926e-14
LOC100165622	LOC100165622	65.0289	77.8695	0.259977	1.71926e-14
LOC100165765	UDP-N-acetylglucosamine--peptide N-acetylglucosaminyltransferase 110 kDa subunit-like	100.532	116.712	0.215292	1.71926e-14
LOC100166016	LOC100166016	17.9646	21.9567	0.289509	1.71926e-14
LOC100166039	uncharacterized LOC100166039	7.77479	10.3046	0.406419	1.71926e-14
LOC100166394	protein dopey-1 homolog	23.8635	30.6286	0.360072	1.71926e-14
LOC100166729	UDP-glucuronosyltransferase 2B2-like	216.972	253.341	0.223572	1.71926e-14
LOC100166853	LOC100166853	54.1851	62.2975	0.201276	1.71926e-14
LOC100166959	3-oxoacyl-[acyl-carrier-protein] reductase-like	224.524	274.668	0.290821	1.71926e-14
LOC100166976	plexin-A4-like	31.7776	38.6256	0.281548	1.71926e-14
LOC100167253	filamin-C-like	35.8826	43.328	0.272015	1.71926e-14
LOC100167255	fatty acid synthase-like	282.633	309.962	0.133161	1.71926e-14
LOC100167277	uncharacterized LOC100167277	69.8331	86.2665	0.304889	1.71926e-14
LOC100167295	uncharacterized LOC100167295	15.5593	19.332	0.313217	1.71926e-14
LOC100167299	ornithine decarboxylase-like	426.682	496.547	0.218767	1.71926e-14
LOC100167369	tyrosine 3-monooxygenase-like	246.295	282.968	0.200252	1.71926e-14
LOC100167769	calcium-transporting ATPase sarcoplasmic/endoplasmic reticulum type-like	383.468	439.41	0.196462	1.71926e-14
LOC100167965	ryanodine receptor 44F-like	17.8755	22.0487	0.302713	1.71926e-14
LOC100167996	muscle M-line assembly protein unc-89-like	18.1444	22.7324	0.32523	1.71926e-14
LOC100168040	clathrin heavy chain-like	116.947	134.518	0.201937	1.71926e-14
LOC100168068	2-oxoglutarate dehydrogenase, mitochondrial-like	66.8769	79.0542	0.241333	1.71926e-14
LOC100168198	elongation factor 2-like	1780.61	1885.16	0.0823129	1.71926e-14
LOC100168279	hypoxia up-regulated protein 1-like	72.6239	93.8821	0.370405	1.71926e-14
LOC100168755	peroxidasin-like	81.0923	69.6377	-0.219697	1.71926e-14
LOC100168951	AP-2 complex subunit mu-1-like	53.5754	41.2723	-0.376398	1.71926e-14
LOC100169107	protein disulfide-isomerase-like	312.315	356.684	0.191643	1.71926e-14
LOC100169130	probable E3 ubiquitin-protein ligase TRIP12-like	46.8781	56.6575	0.273353	1.71926e-14
LOC100169216	40S ribosomal protein S16-like	639.021	834.342	0.384777	1.71926e-14
LOC100169254	CCR4-NOT transcription complex subunit 1-like	33.8899	41.2853	0.284773	1.71926e-14
LOC100169395	laminin subunit alpha-like	72.7493	86.3112	0.246616	1.71926e-14
LOC100169485	calsyntenin-1-like	138.132	162.403	0.233534	1.71926e-14
LOC100570018	circadian clock-controlled protein-like	614.101	773.756	0.333402	1.71926e-14
LOC100571626	uncharacterized LOC100571626	1710.58	4211.44	1.29983	1.71926e-14
LOC100573285	uncharacterized LOC100573285	2496.58	2936.65	0.234218	1.71926e-14
LOC100573825	uncharacterized LOC100573825	397.567	602.139	0.598899	1.71926e-14
LOC100574521	uncharacterized LOC100574521	3378.26	8141.58	1.26903	1.71926e-14
LOC103308888	LOC103308888	102.638	124.05	0.273359	1.71926e-14
LOC103309239	LOC103309239	3347.35	9813.3	1.55172	1.71926e-14
LOC103310805	LOC103310805	1319.21	4518.28	1.7761	1.71926e-14
LOC103310901	LOC103310901	5038.81	15573.5	1.62794	1.71926e-14
ORF1	chemosensory protein-like	294.99	419.376	0.507579	1.71926e-14
Obp4	odorant-binding protein 4	268.363	347.228	0.371701	1.71926e-14
Ptp4a1	protein tyrosine phosphatase type IVA, member 1	137.748	170.572	0.308352	1.71926e-14
LOC100159232	eukaryotic translation initiation factor 4 gamma 3-like	91.422	104.213	0.188924	2.2233e-14
LOC100160261	uncharacterized LOC100160261	57.5626	70.02	0.282634	2.2233e-14
LOC100160368	spectrin beta chain-like	112.879	128.75	0.189794	2.2233e-14
LOC100160505	e3 SUMO-protein ligase RanBP2-like	35.2928	41.9741	0.250125	2.2233e-14
LOC100160720	UDP-glucose pyrophosphorylase 2-like	182.271	209.979	0.204162	2.2233e-14
LOC100161108	uncharacterized LOC100161108	68.2931	81.5285	0.255565	2.2233e-14
LOC100161393	probable multidrug resistance-associated protein lethal(2)03659-like	44.7702	54.7318	0.289839	2.2233e-14
LOC100162823	HEAT repeat-containing protein 1-like	14.9998	20.1848	0.428332	2.2233e-14
LOC100164965	uncharacterized LOC100164965	17.8391	22.4996	0.334852	2.2233e-14
LOC100166119	twitchin-like	49.9324	61.2348	0.294375	2.2233e-14
LOC100166426	fatty acid synthase-like	69.8384	83.9673	0.265808	2.2233e-14
LOC100167429	probable ubiquitin carboxyl-terminal hydrolase FAF-X-like	19.4379	24.2264	0.317708	2.2233e-14
LOC100167461	vigilin-like	121.757	135.816	0.157652	2.2233e-14
LOC100169243	uncharacterized LOC100169243	264.417	322.939	0.288446	2.2233e-14
LOC100169283	endoplasmin-like	329.376	385.984	0.228803	2.2233e-14
LOC100159715	uncharacterized protein LOC100159715	37.2473	19.8408	-0.908664	2.24233e-14
LOC100167781	uncharacterized LOC100167781	505.597	452.45	-0.160228	2.50254e-14
LOC100162033	UDP-glucose:glycoprotein glucosyltransferase-like	38.4511	47.0782	0.292036	2.75698e-14
LOC100571907	uncharacterized LOC100571907	27.6356	33.3426	0.270839	2.75698e-14
Obp3	odorant-binding protein 3	128.978	97.8511	-0.398469	2.76512e-14
LOC100167610	uncharacterized LOC100167610	55.7892	43.7121	-0.351952	2.8332e-14
LOC100161542	serine/threonine-protein phosphatase 2A 65 kDa regulatory subunit A alpha isoform-like	131.82	155.299	0.236486	3.28222e-14
LOC100572810	60S ribosomal protein L26-like	1432.8	1300.73	-0.139516	3.28222e-14
LOC100169457	tubulin alpha chain-like	3843.17	3724.34	-0.0453133	3.29646e-14
LOC100160904	uncharacterized LOC100160904	43.1647	54.373	0.333038	4.35907e-14
LOC100168659	insulin-like receptor-like	12.763	17.2389	0.433696	6.52576e-14
LOC100160260	membrane-bound alkaline phosphatase-like	72.3581	56.8594	-0.347757	6.7539e-14
LOC103309588	LOC103309588	195.652	149.41	-0.389016	6.77161e-14
LOC100162569	ubiquitin carboxyl-terminal hydrolase 47-like	31.1042	38.037	0.290295	7.02815e-14
LOC100164349	small ubiquitin-related modifier-like	109.399	88.5011	-0.305836	7.88486e-14
LOC100167472	uncharacterized LOC100167472	53.8934	45.5473	-0.242744	7.89228e-14
LOC100168963	transmembrane emp24 domain-containing protein 6-like	148.099	117.163	-0.338044	7.96946e-14
LOC100159709	e3 ubiquitin-protein ligase UBR1-like	29.7022	35.8956	0.273236	8.03097e-14
LOC100571102	52 kDa repressor of the inhibitor of the protein kinase-like	7.70107	19.6713	1.35296	8.03097e-14
LOC103311449	LOC103311449	331.276	254.671	-0.3794	8.71396e-14
LOC100160590	choline/ethanolaminephosphotransferase 1-like	47.5113	61.1591	0.364297	1.01139e-13
LOC100166731	dystrophin, isoforms A/C/F/G/H-like	22.2132	27.1345	0.288707	1.01139e-13
LOC103310618	LOC103310618	71.5022	51.6943	-0.467982	1.08738e-13
LOC100163550	uncharacterized LOC100163550	208.362	185.52	-0.167522	1.09129e-13
LOC100159797	putative fatty acyl-CoA reductase CG5065-like	93.4092	111.709	0.258109	1.21497e-13
LOC100570634	vacuolar protein sorting-associated protein 13C-like	5.92436	8.50263	0.521249	1.21497e-13
LOC100571587	v-type proton ATPase subunit G-like	354.404	289.922	-0.289732	1.25162e-13
LOC100166787	casein kinase I isoform alpha-like	106.771	89.8327	-0.249207	1.36933e-13
LOC100164819	enolase-like	938.054	881.952	-0.0889713	1.37384e-13
Cct5	chaperonin containing TCP1, subunit 5 (epsilon)	343.377	312.834	-0.134398	1.42669e-13
LOC100168129	histone-lysine N-methyltransferase, H3 lysine-79 specific-like	30.86	39.3277	0.349808	1.72673e-13
Ppib	peptidylprolyl isomerase B (cyclophilin B)	349.317	305.116	-0.195178	1.85339e-13
LOC100158907	protein KIAA0664 homolog	48.2364	57.9566	0.264851	1.92874e-13
LOC100166606	uncharacterized LOC100166606	28.6153	17.6176	-0.699769	2.11521e-13
LOC100159632	uncharacterized LOC100159632	28.0709	35.9806	0.358144	2.12924e-13
LOC100166712	uncharacterized LOC100166712	116.271	84.0331	-0.468462	2.21009e-13
LOC100163013	LOC100163013	90.4129	100.662	0.154918	2.27225e-13
LOC100169432	uncharacterized LOC100169432	56.3891	67.4159	0.257673	2.27225e-13
rpl28	ribosomal protein L28	880.039	777.655	-0.178437	2.77264e-13
LOC100168151	LOC100168151	59.3204	50.9279	-0.220072	2.93481e-13
LOC100159693	uncharacterized LOC100159693	16.6028	20.4169	0.298335	3.23533e-13
LOC100168286	uncharacterized LOC100168286	98.5022	84.9604	-0.213365	3.77857e-13
LOC100165888	uncharacterized LOC100165888	39.4015	45.7312	0.21493	3.83735e-13
Elongin-c1	elongin C-like	92.6333	75.0721	-0.303253	4.06598e-13
LOC100168970	uncharacterized LOC100168970	28.2519	34.5802	0.291599	4.23103e-13
LOC100163324	uncharacterized LOC100163324	77.6427	65.5667	-0.243888	4.73475e-13
LOC100161842	uncharacterized LOC100161842	317.162	286.143	-0.148483	6.78743e-13
LOC100159182	sterile alpha and TIR motif-containing protein 1-like	38.9921	28.6966	-0.442303	7.05464e-13
LOC100169050	uncharacterized LOC100169050	52.8311	59.0665	0.160953	7.23629e-13
LOC100160300	LOC100160300	47.6041	35.1505	-0.437538	7.46992e-13
LOC100166222	proteasome subunit alpha type-like	147.738	119.447	-0.306675	7.5275e-13
LOC103308628	LOC103308628	53.8087	41.1386	-0.387348	7.57396e-13
LOC100161509	transcription initiation factor TFIID subunit 2-like	12.1367	16.9747	0.484017	7.63588e-13
LOC100168705	uncharacterized LOC100168705	59.1133	47.3548	-0.319973	7.96958e-13
LOC100160097	alpha-tocopherol transfer protein-like	89.158	73.9961	-0.268915	8.57023e-13
LOC100163213	protein unc-79 homolog	3.89787	5.99682	0.621511	9.4432e-13
LOC100167122	uncharacterized LOC100167122	11.9999	16.3419	0.445549	9.67556e-13
LOC100165036	ubiquitin-like modifier-activating enzyme 1-like	115.741	130.436	0.172442	9.85729e-13
Dap	death-associated protein	112.237	86.8261	-0.370343	1.02355e-12
LOC100166262	osiris 20-like	170.638	135.157	-0.336306	1.09984e-12
Ak2	adenylate kinase 2, mitochondrial	183.227	150.101	-0.287699	1.19469e-12
LOC100572899	uncharacterized LOC100572899	19.9411	25.1164	0.332883	1.21595e-12
LOC100168783	neutral alpha-glucosidase AB-like	68.8104	81.2583	0.23989	1.41608e-12
LOC100164936	heterogeneous nuclear ribonucleoprotein 27C-like	111.117	97.2178	-0.192782	1.47169e-12
ACYPI25566	uncharacterized LOC100575901	51.0904	33.2108	-0.621398	1.47831e-12
LOC100162352	uncharacterized LOC100162352	8.52931	11.9692	0.48883	1.5067e-12
LOC100161294	B-cell receptor-associated protein 31-like	134.162	108.318	-0.308701	1.52186e-12
LOC100166899	ubiquitin carboxyl-terminal hydrolase 34-like	14.1397	18.4713	0.385534	1.63831e-12
LOC100165351	uncharacterized LOC100165351	1.20791	2.24374	0.893389	1.65983e-12
LOC100164574	uncharacterized LOC100164574	108.076	76.9459	-0.490125	1.76608e-12
LOC100167508	ribosomal protein L11e-like	1036.98	941.572	-0.139246	1.96259e-12
LOC103308509	LOC103308509	95.3422	72.853	-0.388125	2.14642e-12
LOC100160657	uncharacterized LOC100160657	20.4811	25.9249	0.340045	2.1669e-12
LOC100168223	uncharacterized LOC100168223	11.0903	13.7906	0.314391	2.26957e-12
LOC100166173	uncharacterized LOC100166173	98.2114	81.7876	-0.264008	2.3323e-12
LOC100161624	coronin-1C-like	36.1732	44.0039	0.28271	2.4208e-12
LOC100165411	putative ATP-dependent RNA helicase Pl10-like	210.947	188.349	-0.163472	2.44644e-12
LOC100572757	uncharacterized LOC100572757	23.3004	31.7736	0.447474	2.59501e-12
LOC100162777	alpha-crystallin B chain-like	246.402	213.193	-0.208856	2.80222e-12
Rps27-1	ribosomal protein S27-1	762.953	668.403	-0.190875	2.83919e-12
LOC100161673	putative defense protein Hdd11-like	176.967	141.099	-0.326774	3.03506e-12
LOC100167763	transcription factor Sp9-like	30.0752	22.6431	-0.409499	3.14521e-12
LOC100166465	facilitated trehalose transporter Tret1-like	21.4635	14.9998	-0.516937	3.1876e-12
LOC100161103	60S ribosomal protein L4-like	387.73	341.74	-0.182153	3.36478e-12
LOC100166548	coatomer subunit alpha-like	119.558	105.231	-0.184156	3.47192e-12
LOC100163734	uncharacterized LOC100163734	715.67	653.248	-0.131665	4.08051e-12
LOC100161408	GTPase-activating protein and VPS9 domain-containing protein 1-like	14.4127	18.9846	0.397492	4.19182e-12
LOC100162858	ribosome biogenesis protein NSA2 homolog	150.634	122.345	-0.3001	4.19182e-12
LOC100144890	macrophage migration inhibitory factor-like protein	189.291	238.039	0.33059	4.27697e-12
LOC100162918	polypyrimidine tract-binding protein 1-like	56.6095	46.4802	-0.284427	5.05047e-12
LOC100159061	uncharacterized LOC100159061	9.28976	12.1113	0.382642	5.38093e-12
LOC100160380	UDP-glucuronosyltransferase 2B10-like	247.122	220.879	-0.161963	5.38564e-12
Obp1	odorant-binding protein 1	409.63	364.739	-0.167454	5.71736e-12
LOC100166423	uncharacterized LOC100166423	84.7148	69.9386	-0.276525	5.95006e-12
LOC100162206	probable cytochrome P450 303a1-like	60.8793	76.088	0.321717	6.22218e-12
LOC100160259	uncharacterized LOC100160259	18.774	24.7107	0.396402	6.30491e-12
LOC100162520	puromycin-sensitive aminopeptidase-like	109.953	126.373	0.200801	6.51296e-12
LOC100166026	putative glycogen [starch] synthase-like	121.157	102.509	-0.24113	6.77175e-12
LOC100159317	influenza virus NS1A-binding protein-like	58.4988	69.3533	0.245558	6.90379e-12
LOC100160159	protein polybromo-1-like	23.4123	29.0166	0.309612	7.0774e-12
LOC100162280	uncharacterized LOC100162280	105.209	79.8668	-0.397589	7.15063e-12
LOC100167870	lysophospholipid acyltransferase 1-like	35.4598	45.7395	0.367256	7.18759e-12
LOC100160755	mitochondrial carrier homolog 1-like	17.7071	27.9127	0.656592	7.58093e-12
LOC100161608	uncharacterized LOC100161608	103.229	112.776	0.127604	7.67869e-12
LOC100169125	membrane-bound alkaline phosphatase-like	60.0767	47.8021	-0.329732	7.73882e-12
LOC100163615	uncharacterized LOC100163615	53.9826	70.8188	0.391636	8.56066e-12
LOC100169040	heterochromatin protein 1-like	259.766	224.606	-0.209818	9.03675e-12
LOC100158840	LOC100158840	15.3001	19.3338	0.337584	9.21299e-12
LOC100158928	putative odorant-binding protein A10-like	128.637	105.561	-0.285235	9.25304e-12
LOC100571000	uncharacterized LOC100571000	54.8581	44.8739	-0.289829	9.32035e-12
Rpl14	ribosomal protein L14	1492.01	1366.38	-0.126905	9.32517e-12
LOC100573886	histone H2B.3-like	7.50592	21.8534	1.54176	9.47929e-12
LOC100162944	uncharacterized LOC100162944	32.0112	24.1986	-0.403657	1.05006e-11
LOC100161558	uncharacterized LOC100161558	25.6901	19.3205	-0.411086	1.12362e-11
LOC100165358	e3 ubiquitin-protein ligase RNF19A-like	28.5577	36.8821	0.369041	1.20203e-11
LOC100159449	40S ribosomal protein S23-like	1807.28	1681.82	-0.103797	1.32723e-11
LOC100164786	LOC100164786	16.0697	20.3438	0.340243	1.33044e-11
LOC100160481	laminin subunit gamma-1-like	107.461	96.7323	-0.15174	1.34717e-11
LOC100158987	chondroitin sulfate synthase 1-like	27.1793	20.3081	-0.420449	1.38289e-11
LOC100161411	translation initiation factor 5a-like	359.095	412.188	0.198936	1.39699e-11
LOC100144792	LOC100144792	50.9721	35.5608	-0.519421	1.40038e-11
LOC100169222	bifunctional heparan sulfate N-deacetylase/N-sulfotransferase-like	48.791	39.611	-0.300713	1.40038e-11
LOC100161679	alpha-N-acetylgalactosaminidase-like	55.5203	41.5934	-0.416662	1.42116e-11
LOC100166299	lysine-specific demethylase 6A-like	22.9865	29.3975	0.354906	1.49214e-11
LOC100570401	fructose-1,6-bisphosphatase 1-like	55.8248	40.8505	-0.450554	1.6058e-11
LOC100573625	titin-like	98.6666	82.7868	-0.25316	1.64307e-11
LOC100168314	uncharacterized LOC100168314	120.962	92.4926	-0.387147	1.67754e-11
LOC100163247	lipase 3-like	37.605	28.9507	-0.377328	1.72785e-11
LOC100162976	translocating chain-associated membrane protein 1-like 1-like	108.378	91.272	-0.247829	1.86662e-11
LOC100166665	putative U5 small nuclear ribonucleoprotein 200 kDa helicase-like	39.1698	45.5549	0.217867	1.88692e-11
LOC100167687	uncharacterized LOC100167687	102.133	86.7466	-0.235573	1.97717e-11
LOC100572239	uncharacterized LOC100572239	54.7359	42.0987	-0.37871	2.18972e-11
LOC100159203	uncharacterized LOC100159203	49.2613	39.7459	-0.30965	2.50531e-11
LOC100163947	uncharacterized LOC100163947	8.38829	12.3479	0.557816	2.588e-11
LOC100162853	frizzled-2-like	62.2294	50.7382	-0.294525	2.63053e-11
LOC100161345	leucine-rich PPR motif-containing protein, mitochondrial-like	34.5408	42.134	0.286681	2.82913e-11
LOC100169439	probable cation-transporting ATPase 13A3-like	51.3596	58.9444	0.198721	3.01822e-11
LOC100164483	division abnormally delayed protein-like	53.3853	42.0444	-0.344529	3.0486e-11
LOC100161427	protein virilizer homolog	10.6427	14.818	0.477492	3.18038e-11
LOC100162795	superoxide dismutase [Cu-Zn]-like	133.982	109.057	-0.296964	3.25833e-11
LOC100166146	uncharacterized LOC100166146	22.8081	27.4067	0.264982	3.5239e-11
LOC100165333	uncharacterized LOC100165333	6.83778	10.3698	0.600789	3.67194e-11
LOC100165750	ATP-dependent RNA helicase p62-like	634.206	673.322	0.0863458	3.73357e-11
LOC103310162	LOC103310162	3.84493	8.12991	1.08028	3.83555e-11
Rpl39	ribosomal protein L39	1141.08	1005.61	-0.182328	3.85583e-11
LOC100165913	far upstream element-binding protein 1-like	152.489	137.174	-0.152698	3.91978e-11
LOC100165704	uncharacterized LOC100165704	20.4103	24.4412	0.26002	3.99881e-11
LOC100160927	malectin-like	99.3608	78.8825	-0.332972	4.32113e-11
LOC100161021	facilitated trehalose transporter Tret1-like	32.8506	22.9241	-0.519055	4.39139e-11
LOC100168860	ATP-binding cassette sub-family A member 3-like	17.1854	21.6236	0.331418	4.57789e-11
LOC100162908	LOC100162908	15.2574	20.2162	0.406008	4.83442e-11
LOC100161777	transformation/transcription domain-associated protein-like	6.19175	8.97561	0.535663	4.94893e-11
LOC100167379	LOC100167379	1057.02	1081.99	0.0336783	4.94893e-11
LOC100167585	uncharacterized LOC100167585	28.6235	36.7383	0.360086	4.94893e-11
LOC100570445	uncharacterized LOC100570445	21.6614	26.7196	0.30277	4.94893e-11
LOC100167523	uncharacterized LOC100167523	27.5674	20.9118	-0.398648	4.96979e-11
LOC100168266	uncharacterized LOC100168266	12.6934	16.1395	0.346514	5.03524e-11
LOC103307620	LOC103307620	43.4763	62.9614	0.534239	5.54277e-11
LOC100164120	uncharacterized LOC100164120	98.1154	71.1097	-0.464434	5.61006e-11
LOC100165416	uncharacterized LOC100165416	6.23184	8.89034	0.51258	5.79936e-11
LOC100160429	synaptic vesicle membrane protein VAT-1 homolog-like	157.142	137.566	-0.191945	5.8573e-11
LOC100167985	RRP12-like protein-like	30.1891	37.608	0.317009	5.88789e-11
LOC100169352	protein sidekick-like	15.5824	19.2563	0.305416	6.34506e-11
LOC100164479	AP-2 complex subunit alpha-like	48.5743	57.3651	0.239981	6.46551e-11
LOC100165921	uncharacterized LOC100165921	123.811	105.442	-0.231692	6.48839e-11
LOC100169007	thioredoxin-like	641.915	573.901	-0.16158	6.74726e-11
LOC100159048	uncharacterized LOC100159048	9.08996	14.0505	0.628276	6.74739e-11
LOC100167851	uncharacterized LOC100167851	39.6534	28.1613	-0.493734	6.74739e-11
LOC100167385	neuroglian-like	72.9892	82.5888	0.178264	6.93579e-11
LOC100167175	brefeldin A-inhibited guanine nucleotide-exchange protein 1-like	16.6776	21.1807	0.344838	7.35718e-11
LOC100167542	sorting nexin-14-like	5.61929	9.48328	0.754998	7.39956e-11
LOC100166389	EH domain-containing protein 1-like	75.1232	63.0401	-0.252989	7.73455e-11
LOC100161615	inter-alpha (globulin) inhibitor H4-like	111.165	96.7264	-0.200724	7.80003e-11
LOC100168635	plexin-B-like	12.2106	15.7634	0.368445	8.87575e-11
LOC100161573	uncharacterized LOC100161573	38.9787	45.3147	0.217292	9.2537e-11
LOC100168875	mitochondrial import receptor subunit TOM22 homolog	138.572	110.276	-0.329511	9.41637e-11
LOC100165729	translocon-associated protein subunit alpha-like	328.853	291.935	-0.171796	9.46489e-11
LOC100160640	coiled-coil-helix-coiled-coil-helix domain containing 2-like	520.505	467.384	-0.155304	9.58465e-11
LOC100161486	transmembrane and ubiquitin-like domain-containing protein 1-like	27.8623	37.1235	0.414017	9.65123e-11
LOC100162480	60S ribosomal protein L13a-like	1159.57	1072.38	-0.112774	9.67991e-11
LOC100161568	uncharacterized LOC100161568	284.291	243.838	-0.221446	1.00761e-10
LOC100168985	b-cell CLL/lymphoma 7 protein family member B-like	100.489	76.9756	-0.384562	1.0334e-10
LOC100158783	uncharacterized LOC100158783	107.71	91.406	-0.236791	1.08184e-10
LOC100168295	MPA13 allergen-like	204.123	168.803	-0.274103	1.11121e-10
LOC100159197	cystathionine gamma-lyase	55.1315	41.6885	-0.403227	1.12349e-10
LOC100168100	rho GTPase-activating protein 190-like	9.91537	13.1412	0.406362	1.18907e-10
LOC100160088	chorion peroxidase-like	56.2007	46.0799	-0.286449	1.24473e-10
LOC100167706	uncharacterized LOC100167706	23.2338	27.8303	0.260431	1.26768e-10
LOC100162864	putative inorganic phosphate cotransporter-like	81.6978	68.1213	-0.262191	1.27459e-10
LOC100163703	CAD protein-like	34.1303	39.3718	0.206111	1.2942e-10
LOC100164192	collagen alpha-2(I) chain-like	42.7151	35.9701	-0.247949	1.31285e-10
LOC100168270	gamma-interferon-inducible lysosomal thiol reductase-like	334.792	371.497	0.150084	1.33952e-10
LOC100169495	uncharacterized LOC100169495	33.5151	42.9929	0.359286	1.66261e-10
LOC100575173	plexin-A3-like	35.2027	26.7586	-0.395682	1.69063e-10
LOC100167340	uncharacterized LOC100167340	78.0617	85.1209	0.124897	1.76533e-10
LOC100165334	uncharacterized LOC100165334	10.1595	15.8281	0.639666	1.81348e-10
LOC100162444	eukaryotic translation initiation factor 4 gamma 2-like	167.449	182.973	0.127906	1.88479e-10
LOC100159934	molybdenum cofactor sulfurase-like	113.404	93.6365	-0.276329	1.98969e-10
LOC100161124	agrin-like	57.0984	46.5957	-0.293253	2.20666e-10
LOC100159357	alcohol dehydrogenase [NADP+]-like	108.899	89.3882	-0.28483	2.25224e-10
LOC100167063	apoptosis-inducing factor 3-like	104.56	120.982	0.210458	2.28711e-10
LOC103307621	LOC103307621	78.7244	65.202	-0.271894	2.34172e-10
LOC100164577	uncharacterized protein LOC100164577	91.55	71.2252	-0.362172	2.62271e-10
LOC100166140	CAAX prenyl protease 1 homolog	35.1389	46.5016	0.404209	2.62271e-10
LOC100575733	uncharacterized LOC100575733	6.71601	9.6987	0.530187	2.6391e-10
LOC100166124	uncharacterized LOC100166124	130.474	145.84	0.160624	2.79003e-10
Awd1	abnormal wing discs 1	200.207	169.666	-0.2388	2.84537e-10
LOC100159178	lactase-phlorizin hydrolase-like	74.9364	90.6719	0.274989	2.86261e-10
LOC100162950	longitudinals lacking protein-like	95.9499	77.5701	-0.306781	3.0192e-10
LOC100159306	transcriptional regulator ATRX homolog	12.18	17.2192	0.499507	3.23501e-10
LOC100168919	chorion peroxidase-like	38.1244	47.9869	0.331927	3.29034e-10
LOC100161349	transmembrane protein 120 homolog	42.9718	33.3953	-0.363743	3.29448e-10
LOC100570675	uncharacterized LOC100570675	23.3425	33.5238	0.522227	3.42283e-10
LOC100168622	facilitated trehalose transporter Tret1-like	45.3449	36.4341	-0.315649	3.53285e-10
Rps25-1	ribosomal protein S25 homolog 1	453.806	390.301	-0.217489	3.74469e-10
LOC100166053	protein retinal degeneration B-like	11.1555	14.6015	0.388354	4.1003e-10
LOC100166941	LOC100166941	80.6037	69.0817	-0.222543	4.7466e-10
LOC100575277	uncharacterized LOC100575277	6.80155	9.70322	0.5126	4.77508e-10
LOC100169327	formin-like protein CG32138-like	16.7474	21.9618	0.391056	5.09618e-10
cprr1-4	RR1 cuticle protein 4	93.0636	69.3055	-0.425248	5.1717e-10
LOC100162921	uncharacterized LOC100162921	29.8785	39.5927	0.406124	5.41255e-10
LOC103309026	LOC103309026	61.4746	33.1026	-0.893045	5.43417e-10
LOC100169479	UDP-xylose and UDP-N-acetylglucosamine transporter-like	39.5756	51.8912	0.39088	5.50288e-10
LOC100162635	uncharacterized LOC100162635	12.6304	16.3148	0.369284	5.97752e-10
LOC100164159	ribosomal protein S27A-like	221.48	259.953	0.231076	6.23414e-10
LOC100164947	LOC100164947	20.9461	24.9287	0.251126	6.40175e-10
LOC100169235	uncharacterized LOC100169235	60.2603	68.2098	0.178771	6.76593e-10
LOC100161586	ER degradation-enhancing alpha-mannosidase-like 3-like	41.5194	50.5485	0.283885	6.90511e-10
LOC103310702	LOC103310702	87.3428	63.9867	-0.448917	6.96572e-10
LOC100162510	LOC100162510	9.10883	12.0443	0.403019	7.01774e-10
LOC100574863	telomerase-binding protein EST1A-like	12.0757	15.5344	0.363361	7.30473e-10
LOC100163673	glucose dehydrogenase [acceptor]-like	53.067	43.5875	-0.2839	7.45836e-10
Tapdelta	translocon-associated protein delta	277.042	241.141	-0.20023	7.5274e-10
LOC100162755	n-alpha-acetyltransferase 16, NatA auxiliary subunit-like	43.3093	52.2214	0.269965	7.89128e-10
LOC100162127	histone acetyltransferase p300-like	42.6946	48.5584	0.185665	7.89932e-10
LOC100164533	mediator of RNA polymerase II transcription subunit 14-like	10.1614	13.5047	0.410366	8.14107e-10
LOC100164300	carnitine O-palmitoyltransferase 1, liver isoform-like	38.0357	45.8955	0.270998	8.30964e-10
LOC100165500	UPF0378 protein KIAA0100-like	7.92712	10.4671	0.400995	8.85296e-10
LOC100145829	ribosomal protein S15-like	735.617	654.022	-0.169616	8.86641e-10
LOC100159423	uncharacterized LOC100159423	126.775	100.375	-0.336881	8.91814e-10
LOC100162814	mRNA-decapping enzyme 2-like	51.0226	62.5108	0.292967	9.38066e-10
LOC100158834	ATP synthase subunit b, mitochondrial-like	430.143	389.807	-0.142057	9.55345e-10
LOC100161135	protein SDA1 homolog	55.0831	66.8283	0.278849	9.5562e-10
LOC100169410	uncharacterized LOC100169410	62.7084	51.0125	-0.297807	9.63541e-10
LOC100164236	NHP2-like protein 1	121.399	98.5359	-0.301031	9.70702e-10
LOC100168472	uncharacterized LOC100168472	178.767	157.324	-0.184347	9.86575e-10
LOC100572970	uncharacterized LOC100572970	34.1022	28.5345	-0.257158	1.01163e-09
LOC100166220	uncharacterized LOC100166220	176.024	134.73	-0.385703	1.05947e-09
LOC100163051	probable ATP-dependent RNA helicase DDX5-like	86.5077	96.7036	0.160742	1.11772e-09
LOC100534629	uncharacterized LOC100534629	35.0019	47.8266	0.45038	1.15518e-09
LOC100159741	NADPH--cytochrome P450 reductase-like	31.0942	39.0908	0.330184	1.23192e-09
LOC100158857	fatty acid synthase-like	215.957	201.824	-0.0976465	1.233e-09
LOC100165038	protein RIC1 homolog	8.59784	11.72	0.446923	1.30787e-09
LOC100164501	beta-amyloid-like protein-like	161.337	144.397	-0.160038	1.3218e-09
LOC100166754	ribosomal protein L7Ae-like	1212.36	1143.47	-0.0844102	1.33527e-09
LOC100161005	pyrroline-5-carboxylate reductase 3-like	44.3157	31.0661	-0.512476	1.34118e-09
LOC100161826	uncharacterized LOC100161826	13.3654	17.3104	0.373132	1.38092e-09
LOC100160435	eukaryotic translation initiation factor 3, subunit M-like	164.585	190.234	0.208945	1.38141e-09
LOC100161550	transmembrane protein 63A-like	9.19194	12.4061	0.432605	1.41456e-09
LOC100159087	uncharacterized LOC100159087	175.965	146.149	-0.267846	1.42457e-09
LOC100160075	vacuolar protein sorting-associated protein 13B-like	5.09915	7.03745	0.464795	1.45586e-09
LOC100164496	HEAT repeat-containing protein 5B-like	9.60668	12.5769	0.388671	1.46606e-09
LOC100160734	voltage-gated potassium channel subunit beta-3-like	54.6151	44.7105	-0.288686	1.49194e-09
LOC100168251	proton-coupled amino acid transporter 4-like	98.1763	84.1494	-0.222422	1.51637e-09
LOC100161224	UDP-glucuronosyltransferase 2B7-like	55.9643	43.7489	-0.355262	1.51867e-09
LOC100168053	glypican-6-like	41.5148	33.5664	-0.306606	1.56867e-09
LOC100158855	fatty acid synthase-like	16.3496	20.2013	0.305187	1.5758e-09
LOC100169052	glycine cleavage system h protein-like	80.8589	103.584	0.357323	1.68052e-09
LOC100169058	amyloid beta A4 precursor protein-binding family B member 1-interacting protein-like	35.5858	29.0148	-0.294511	1.68052e-09
LOC100575509	uncharacterized LOC100575509	34.5383	28.3237	-0.286186	1.68698e-09
Eif3k	eukaryotic translation initiation factor 3, subunit K	190.968	162.531	-0.232616	1.78354e-09
LOC100167620	multidrug resistance-associated protein 1-like	61.0882	68.8232	0.172001	1.78354e-09
LOC100159063	uncharacterized protein LOC100159063	126.272	104.969	-0.26657	2.07072e-09
LOC100164876	cullin-2-like	33.6749	41.2697	0.29341	2.16918e-09
LOC100569662	integrin beta-PS-like	79.1209	90.644	0.196153	2.28991e-09
Rps19bp1	ribosomal protein S19 binding protein 1	29.8371	40.2315	0.431218	2.41166e-09
LOC100165971	WASH complex subunit strumpellin-like	7.3881	10.7922	0.546712	2.4935e-09
LOC100167758	uncharacterized LOC100167758	100.467	78.5886	-0.354324	2.49458e-09
LOC100168043	uncharacterized LOC100168043	142.199	108.673	-0.387915	2.50564e-09
LOC100166454	WD repeat-containing protein 62-like	6.51248	9.2019	0.498725	2.51089e-09
LOC100159249	brefeldin A-inhibited guanine nucleotide-exchange protein 3-like	5.63171	7.86674	0.482192	2.59199e-09
LOC100165284	TATA box-binding protein-like protein 1-like	20.9681	28.3861	0.436988	2.71728e-09
LOC100166532	uncharacterized LOC100166532	33.9205	28.9613	-0.228034	2.7641e-09
LOC100168862	integral membrane protein 2B-like	110.446	127.315	0.205056	2.77389e-09
LOC100167513	protein mab-21-like	27.2465	20.3392	-0.42181	2.80915e-09
LOC100168672	uncharacterized LOC100168672	74.2242	58.158	-0.351913	2.80915e-09
LOC100165130	equilibrative nucleoside transporter 1-like	61.1933	73.1292	0.257074	2.81005e-09
LOC100160959	protein crumbs-like	14.7033	18.0799	0.298241	2.82836e-09
LOC100166121	ABC transporter G family member 14-like	35.0678	28.4086	-0.303822	2.85076e-09
LOC100162717	glucose dehydrogenase [acceptor]-like	20.5454	14.449	-0.50785	2.91812e-09
LOC100166864	poly(A) polymerase gamma-like	21.5842	28.2692	0.389257	3.09437e-09
Smt3	ubiquitin-like protein SMT3	246.362	210.751	-0.22524	3.31621e-09
LOC100165674	uncharacterized LOC100165674	17.7501	23.0146	0.374725	3.66547e-09
LOC103310367	LOC103310367	89.4169	97.927	0.13116	3.68607e-09
LOC100167964	uncharacterized LOC100167964	58.8516	47.3914	-0.312456	3.77671e-09
LOC100572939	uncharacterized LOC100572939	5.11049	7.64225	0.580537	3.89531e-09
LOC100160294	LOC100160294	90.8715	80.1261	-0.181556	3.9338e-09
LOC100574979	nuclear pore complex protein Nup205-like	21.7232	28.2935	0.381232	3.94282e-09
LOC100162943	riboflavin transporter 2-like	60.5677	47.2154	-0.35929	4.00141e-09
LOC100164752	CG14095-like	38.037	21.1123	-0.849321	4.3026e-09
LOC100166065	actin-42A-like	39.0624	29.1357	-0.422992	4.4592e-09
LOC100165877	uncharacterized LOC100165877	8.65604	12.2162	0.497021	4.66939e-09
LOC100169022	huntingtin-like	7.63085	10.1265	0.408222	4.67869e-09
LOC100574642	uncharacterized LOC100574642	36.7826	29.5651	-0.315129	4.81355e-09
LOC100161046	pecanex-like protein 1-like	16.3051	19.858	0.284392	4.95954e-09
LOC100163135	tuberin-like	16.4816	20.3452	0.303829	4.95954e-09
LOC100163604	uncharacterized LOC100163604	12.1044	15.8894	0.392532	4.97973e-09
LOC100159771	DNA polymerase delta catalytic subunit-like	16.9971	21.8233	0.360578	5.25196e-09
LOC100167489	nicastrin-like	11.5806	17.9371	0.631232	5.32392e-09
LOC100165856	zinc finger protein 250-like	34.6759	26.0754	-0.411243	5.3565e-09
LOC100575643	uncharacterized LOC100575643	96.8834	69.2822	-0.483764	5.83139e-09
LOC103307628	LOC103307628	27.2802	31.923	0.226745	6.00051e-09
LOC100169367	mothers against decapentaplegic homolog 6-like	30.6739	24.2635	-0.338224	6.21138e-09
Nop56	nucleolar KKE/D repeat protein Nop56	357.969	329.362	-0.120161	6.21138e-09
LOC100163101	translational activator GCN1-like	23.442	27.5813	0.234591	6.56247e-09
Rpl27a	ribosomal protein L27a	1058.12	967.663	-0.128923	6.58642e-09
LOC100160916	histone H2B 1/2-like	68.7778	48.1756	-0.51364	6.61153e-09
LOC100160184	CAS1 domain-containing protein 1-like	19.1082	25.1802	0.398095	7.15319e-09
LOC100570856	glutathione S-transferase-like	167.013	194.039	0.216389	7.25289e-09
LOC100168123	S-phase kinase-associated protein-like	210.903	184.267	-0.194782	7.25943e-09
LOC100167353	uncharacterized LOC100167353	60.6962	51.1251	-0.247576	7.39388e-09
LOC103310588	LOC103310588	114.628	97.0984	-0.239441	7.45038e-09
LOC100165546	sister chromatid cohesion protein PDS5 homolog B-B-like	35.9621	42.4169	0.238161	7.51191e-09
LOC100145825	mitochondrial malate dehydrogenase	471.64	514.103	0.124372	7.72359e-09
LOC100168275	myophilin-like	94.59	75.0596	-0.333651	8.10752e-09
LOC100160011	uncharacterized LOC100160011	25.9247	18.7331	-0.468739	8.25642e-09
LOC100575445	uncharacterized LOC100575445	4.16502	5.73392	0.461198	8.81887e-09
LOC100163301	uncharacterized LOC100163301	28.8606	23.4488	-0.299588	9.06413e-09
LOC100160516	RNA-binding protein PNO1-like	113.275	89.4771	-0.34024	9.6193e-09
LOC100167844	uncharacterized LOC100167844	44.8488	36.7535	-0.287188	9.63905e-09
LOC100168986	signal recognition particle receptor subunit alpha homolog	46.003	56.3871	0.293636	1.01542e-08
LOC100168849	nuclear pore complex protein Nup160 homolog	15.9773	20.8574	0.384535	1.02701e-08
LOC100573918	protein YIPF5-like	111.443	88.8093	-0.327523	1.03304e-08
LOC100159528	39S ribosomal protein L9, mitochondrial-like	20.5681	31.3804	0.609457	1.07349e-08
LOC100158735	uncharacterized LOC100158735	23.7493	30.4066	0.356502	1.09015e-08
cp21	cuticular protein 21	56.4208	44.3324	-0.347865	1.09819e-08
LOC103309957	LOC103309957	13.119	25.4019	0.953277	1.16246e-08
LOC100164419	la-related protein 1-like	64.702	72.661	0.167372	1.18476e-08
LOC100165332	ribose-phosphate pyrophosphokinase 1-like	225.847	199.859	-0.176361	1.20717e-08
LOC100160160	trafficking protein particle complex subunit 5-like	20.6189	31.2092	0.598002	1.21435e-08
LOC100167974	uncharacterized LOC100167974	73.7026	62.607	-0.235392	1.23716e-08
LOC100159263	uncharacterized LOC100159263	37.9169	32.2376	-0.234096	1.24376e-08
LOC100163652	cytochrome P450 18a1-like	61.7182	51.3971	-0.264008	1.24771e-08
cprr1-2	RR1 cuticle protein 2	62.7065	41.5833	-0.592611	1.24977e-08
LOC100167672	protein dachsous-like	25.8458	22.2258	-0.217691	1.42558e-08
LOC100165938	uncharacterized LOC100165938	4.05537	5.1255	0.337859	1.50699e-08
LOC100167764	ATP-binding cassette sub-family D member 2-like	47.2612	38.9714	-0.27824	1.50798e-08
LOC100164175	RGM domain family member B-like	27.0787	33.9578	0.326586	1.6712e-08
LOC100158816	adipocyte plasma membrane-associated protein-like	11.3858	16.7094	0.553426	1.76224e-08
LOC100163144	putative inorganic phosphate cotransporter-like	53.8442	45.3552	-0.247523	1.7726e-08
LOC100167863	uncharacterized LOC100167863	130.835	106.723	-0.293886	1.8396e-08
Lwr	lesswright	268.56	239.741	-0.16377	1.84423e-08
LOC100169604	lipase maturation factor 2-like	78.0607	90.2807	0.209821	2.04201e-08
LOC100159861	neurobeachin-like protein 1-like	3.40632	5.26195	0.627383	2.08363e-08
LOC100162880	uncharacterized LOC100162880	22.1537	27.5594	0.314999	2.10016e-08
LOC100165002	uncharacterized LOC100165002	31.0536	25.2618	-0.297807	2.267e-08
LOC100569084	UPF0327 protein C1orf151-like	124.875	94.3363	-0.404599	2.26898e-08
LOC100160880	UDP-N-acetylglucosamine--peptide N-acetylglucosaminyltransferase 110 kDa subunit-like	11.3083	15.115	0.418605	2.29886e-08
LOC100161231	LOC100161231	9.78426	11.608	0.246585	2.33641e-08
LOC100168945	rab GDP dissociation inhibitor alpha-like	191.101	171.467	-0.15641	2.34342e-08
LOC100167805	RNA-binding protein squid-like	340.431	306.937	-0.149421	2.38691e-08
LOC100167008	uncharacterized LOC100167008	95.9901	79.0521	-0.280082	2.39069e-08
LOC100167952	protein toll-like	53.685	46.1018	-0.219695	2.39069e-08
LOC100169201	probable hydroxyacid-oxoacid transhydrogenase, mitochondrial-like	269.905	244.825	-0.140697	2.43264e-08
LOC100166230	uncharacterized LOC100166230	42.8889	36.4843	-0.233328	2.50618e-08
LOC100167019	uncharacterized LOC100167019	150.336	135.618	-0.148642	2.57181e-08
LOC100575511	uncharacterized LOC100575511	9.8584	3.92966	-1.32695	2.575e-08
LOC100159675	presequence protease, mitochondrial-like	26.2037	32.4221	0.307209	2.68897e-08
LOC100167424	uncharacterized LOC100167424	122.111	104.882	-0.219425	2.68897e-08
LOC100168197	uncharacterized LOC100168197	32.0488	41.0103	0.355715	2.72946e-08
LOC100168487	reticulon-4-interacting protein 1 homolog, mitochondrial-like	64.4715	52.1639	-0.305609	2.75165e-08
LOC100168026	heat shock protein 70 B2-like	125.377	109.369	-0.197078	2.82555e-08
LOC100167987	uncharacterized LOC100167987	26.2386	32.7249	0.318698	2.82755e-08
LOC100163848	uncharacterized LOC100163848	16.2035	20.8189	0.361591	2.84907e-08
LOC100167750	muscular protein 20-like	137.195	115.076	-0.25365	2.86475e-08
LOC100164982	cathepsin B-like	49.0158	36.5007	-0.425323	2.89931e-08
LOC100163468	uncharacterized protein LOC100163468	110.205	92.6124	-0.250907	2.97286e-08
LOC100161222	protein PIEZO2-like	12.0774	15.1847	0.330301	2.99639e-08
LOC100159660	zinc finger protein 624-like	27.3871	33.6949	0.299034	3.06032e-08
LOC100163851	glutamyl aminopeptidase-like	24.542	19.1676	-0.356581	3.23749e-08
LOC100158822	voltage-dependent anion-selective channel-like	582.525	632.966	0.119808	3.40879e-08
LOC100160284	NADPH--cytochrome P450 reductase-like	34.745	40.6147	0.225194	3.51624e-08
LOC100161796	dolichyl-diphosphooligosaccharide--protein glycosyltransferase subunit 2-like	67.8233	79.547	0.230027	3.55942e-08
LOC100159900	LOC100159900	41.024	34.4654	-0.251321	3.67189e-08
LOC103308689	LOC103308689	54.0707	70.1508	0.375612	3.73128e-08
LOC100166038	tyrosine-protein phosphatase 10D-like	22.5274	26.1671	0.216071	3.75584e-08
LOC100164660	peroxidasin-like	14.5826	9.87622	-0.56222	3.80206e-08
LOC100165834	mitochondrial import inner membrane translocase subunit TIM16-like	67.456	47.1533	-0.51659	3.80979e-08
LOC100165290	NAD-dependent deacetylase sirtuin-7-like	11.1788	14.9693	0.421245	3.85429e-08
LOC100166826	ATP-binding cassette sub-family G member 4-like	100.271	112.181	0.161919	3.92198e-08
LOC100160060	SPRY domain-containing SOCS box protein 1-like	129.032	111.533	-0.210249	4.00343e-08
LOC100162609	uncharacterized LOC100162609	54.0168	39.9949	-0.433591	4.05772e-08
LOC100163586	uncharacterized LOC100163586	21.8104	25.8604	0.245726	4.16709e-08
LOC100160620	uncharacterized protein LOC100160620	37.7555	28.8383	-0.388701	4.20858e-08
LOC100572841	ubiquitin carboxyl-terminal hydrolase 34-like	14.4041	18.2529	0.341643	4.49566e-08
LOC100168771	ubiquitin carboxyl-terminal hydrolase 36-like	26.7528	32.7284	0.290855	4.53005e-08
LOC100168065	uncharacterized LOC100168065	44.6017	35.517	-0.328589	4.55755e-08
LOC100160401	protein brunelleschi-like	6.41789	9.17491	0.515595	4.70256e-08
LOC100301917	uncharacterized LOC100301917	17.0524	21.3072	0.321364	4.72817e-08
LOC100574649	uncharacterized LOC100574649	35.6746	26.729	-0.41649	4.8369e-08
LOC100162220	uncharacterized LOC100162220	18.6016	14.7442	-0.335277	4.98617e-08
LOC100167907	uncharacterized LOC100167907	5.55561	8.70299	0.647567	5.33565e-08
LOC100572451	uncharacterized LOC100572451	7.9439	10.5733	0.412502	5.55721e-08
LOC100144917	protein phosphatase 2 catalytic subunit alpha isoform	176.63	160.122	-0.141556	5.565e-08
LOC100164267	uncharacterized LOC100164267	27.7245	34.2004	0.30285	5.56616e-08
LOC100164376	uncharacterized LOC100164376	68.3554	55.0796	-0.311536	5.59015e-08
LOC100166396	b-box type zinc finger protein ncl-1-like	88.3686	77.3008	-0.19305	5.67565e-08
LOC100160780	phosphatidylinositol-4-phosphate 3-kinase C2 domain-containing subunit alpha-like	6.23433	8.51705	0.450119	5.79547e-08
LOC100167197	epithelial chloride channel protein-like	56.5912	48.883	-0.211243	5.86546e-08
LOC103308418	LOC103308418	48.0099	39.867	-0.268135	5.89555e-08
LOC100165269	alanine--glyoxylate aminotransferase 2-like	41.6626	32.0844	-0.376879	6.1331e-08
LOC100573032	uncharacterized LOC100573032	3.28235	4.47531	0.447259	6.17073e-08
LOC103308223	LOC103308223	30.354	21.1938	-0.518244	6.19801e-08
LOC100162988	phosphatidate phosphatase LPIN3-like	40.0793	47.2163	0.23643	6.21231e-08
LOC100158979	uncharacterized LOC100158979	40.8646	31.4249	-0.378945	6.47789e-08
LOC100169565	5'-nucleotidase-like	21.1583	30.2724	0.516778	6.54848e-08
LOC100165963	ZM-domain protein	157.947	135.787	-0.2181	6.5594e-08
cprr1-10	RR1 cuticle protein 10	127.149	104.476	-0.283352	6.57954e-08
LOC100302105	uncharacterized LOC100302105	140.427	114.639	-0.29272	6.58528e-08
LOC100161399	calreticulin-like	1040.17	992.12	-0.0682273	6.90028e-08
LOC100165784	protein expanded-like	31.1505	26.2647	-0.24613	7.04066e-08
LOC100167498	protein argonaute-2-like	120.168	132.837	0.144608	7.23464e-08
LOC100166122	ATP synthase subunit delta, mitochondrial-like	213.289	184.389	-0.210059	7.48812e-08
LOC100166479	uncharacterized LOC100166479	20.4715	15.1556	-0.433761	7.60791e-08
LOC100164669	protein FAM46C-like	52.7549	43.3987	-0.281653	7.68305e-08
LOC100160266	40S ribosomal protein S8-like	1014.24	944.25	-0.103154	7.6952e-08
LOC100165369	la protein homolog	157.243	139.902	-0.168586	7.6952e-08
LOC100164123	endothelial transcription factor GATA-2-like	19.9162	13.6484	-0.545209	7.76661e-08
LOC100160732	casein kinase II subunit alpha-like	113.236	100.347	-0.174336	7.98793e-08
LOC100159574	26S proteasome non-ATPase regulatory subunit 11-like	162.945	144.38	-0.174511	8.13565e-08
LOC100165275	facilitated trehalose transporter Tret1-like	16.0275	10.9029	-0.555839	8.43842e-08
LOC100168676	uncharacterized LOC100168676	125.937	110.904	-0.183394	8.53446e-08
LOC100165840	CLIP-associating protein 1-like	14.757	18.2737	0.308369	8.60058e-08
LOC100161272	peroxiredoxin 1-like	563.742	522.613	-0.109292	8.70581e-08
LOC100163126	uncharacterized LOC100163126	204.618	173.079	-0.241497	8.87527e-08
LOC100165388	ubiquitin-conjugating enzyme E2 N-like	86.0947	73.4586	-0.228994	9.00738e-08
LOC100159889	uncharacterized LOC100159889	15.4283	11.6371	-0.406845	9.01204e-08
LOC100165638	histone acetyltransferase MYST4-like	38.7853	44.6911	0.204478	9.03414e-08
LOC100160818	uncharacterized LOC100160818	36.8582	45.3483	0.299064	9.10678e-08
LOC100160577	uncharacterized LOC100160577	136.245	115.269	-0.241201	9.13963e-08
LOC100165112	uncharacterized LOC100165112	7.43288	11.6947	0.653859	9.3522e-08
LOC100158994	tankyrase-1-like	33.2321	39.0043	0.231056	9.56001e-08
LOC100159509	DNA repair endonuclease XPF-like	12.523	16.7283	0.417708	9.7468e-08
LOC100167850	u1 small nuclear ribonucleoprotein 70 kDa-like	151.351	132.823	-0.188399	9.85457e-08
LOC100159774	H/ACA ribonucleoprotein complex subunit 2-like	145.49	117.294	-0.310787	1.03416e-07
LOC100162860	selenoprotein T-like	48.9398	40.7745	-0.26334	1.04956e-07
LOC100169328	NFX1-type zinc finger-containing protein 1-like	6.45457	8.60832	0.415411	1.06063e-07
LOC100574487	uncharacterized LOC100574487	77.821	52.8761	-0.557544	1.10841e-07
LOC100161583	aminomethyltransferase, mitochondrial-like	55.888	45.4808	-0.297281	1.11903e-07
LOC100167414	cytoplasmic aconitate hydratase-like	134.062	122.157	-0.134164	1.13849e-07
LOC100169206	raf homolog serine/threonine-protein kinase phl-like	73.8327	64.093	-0.204093	1.14523e-07
LOC100167978	LOC100167978	17.7066	21.4208	0.27472	1.14656e-07
LOC100168581	monocarboxylate transporter 10-like	21.0871	15.3706	-0.45619	1.14693e-07
LOC100168156	uncharacterized LOC100168156	44.9516	37.8325	-0.248746	1.14704e-07
LOC100166850	uncharacterized LOC100166850	32.2742	26.3302	-0.293663	1.15567e-07
LOC100159547	UPF0493 protein AAEL009648-like	7.75705	9.99969	0.366375	1.16122e-07
Ndufa11	NADH dehydrogenase (ubiquinone) 1 alpha subcomplex, 11, 14.7kDa	148.919	125.156	-0.250809	1.2791e-07
LOC100159154	uncharacterized LOC100159154	34.55	29.0287	-0.251206	1.29767e-07
LOC100159664	mitochondrial 2-oxoglutarate/malate carrier protein-like	70.5932	60.3243	-0.226791	1.31969e-07
LOC100159560	cystathionase-like	741.945	677.152	-0.131834	1.32435e-07
LOC100165864	uncharacterized LOC100165864	35.2966	41.5022	0.233656	1.32997e-07
LOC103309165	LOC103309165	32.8685	24.8453	-0.403736	1.33626e-07
LOC103307612	LOC103307612	7.80316	17.2984	1.14851	1.33929e-07
LOC100160919	uncharacterized protein LOC100160919	34.9974	45.2862	0.371821	1.34504e-07
LOC100166684	uncharacterized LOC100166684	45.8588	37.496	-0.290463	1.34572e-07
LOC100159205	NADH-cytochrome b5 reductase-like	61.1215	73.0812	0.25782	1.35429e-07
LOC100163259	uncharacterized LOC100163259	31.7819	25.7382	-0.304291	1.47634e-07
LOC100160830	fringe glycosyltransferase-like	10.8612	14.9046	0.456582	1.48833e-07
LOC100161605	kinesin-like protein KIF20A-like	23.9532	29.7869	0.31446	1.4989e-07
LOC100160531	RNA-binding protein squid-like	76.3156	65.4569	-0.221434	1.4995e-07
LOC100161003	uncharacterized LOC100161003	54.7742	47.246	-0.213304	1.4995e-07
LOC100164664	uncharacterized LOC100164664	13.439	18.1806	0.435977	1.52842e-07
LOC100160459	uncharacterized LOC100160459	15.6011	17.4955	0.165336	1.5848e-07
LOC100161525	protein VPRBP-like	16.8873	20.8277	0.30256	1.62652e-07
LOC100165902	facilitated trehalose transporter Tret1-2 homolog	48.1652	38.4538	-0.324866	1.62652e-07
LOC100166186	prolyl 4-hydroxylase subunit alpha-2-like	106.223	92.9047	-0.193273	1.65653e-07
LOC100163912	protein vav-like	10.4932	14.6203	0.478511	1.67102e-07
LOC100569038	uncharacterized LOC100569038	205.823	164.174	-0.326177	1.69997e-07
LOC100163876	xylulose kinase-like	31.7474	24.2689	-0.387529	1.71993e-07
LOC100162562	nuclear hormone receptor FTZ-F1-like	81.8899	71.3639	-0.19849	1.74681e-07
LOC100164198	tyrosine kinase receptor Cad96Ca-like	35.6749	29.0724	-0.295259	1.74681e-07
LOC100569852	esterase FE4-like	10.5389	6.78462	-0.63538	1.78699e-07
LOC100160662	clathrin light chain-like	78.0432	63.0437	-0.307919	1.83019e-07
LOC100160311	chaoptin-like	3.6877	5.65742	0.617425	1.83771e-07
LOC100572425	glucose dehydrogenase [acceptor]-like	61.0768	45.2009	-0.434274	1.909e-07
LOC100575146	uncharacterized LOC100575146	20.0578	24.4978	0.288493	1.91262e-07
Uqcrq	ubiquinol-cytochrome c reductase, complex III subunit VII, 9.5kDa	221.802	184.562	-0.265167	1.95203e-07
LOC100168195	venom serine carboxypeptidase-like	29.4102	22.3758	-0.394377	1.97121e-07
Nap1l1	nucleosome assembly protein 1-like 1	220.642	239.203	0.116528	1.97854e-07
LOC100571300	uncharacterized LOC100571300	75.897	67.2083	-0.175403	1.99928e-07
LOC100575722	uncharacterized LOC100575722	64.4132	72.78	0.176185	2.03723e-07
LOC100162654	uncharacterized LOC100162654	8.43079	12.9871	0.62334	2.06719e-07
LOC100575747	uncharacterized LOC100575747	54.2703	61.1597	0.172417	2.06719e-07
LOC100159190	uncharacterized LOC100159190	19.8818	12.4151	-0.679355	2.09106e-07
LOC100167007	decaprenyl-diphosphate synthase subunit 1-like	108.774	94.3417	-0.205361	2.17349e-07
LOC100162489	uncharacterized LOC100162489	21.7748	24.4354	0.166313	2.19397e-07
LOC100164976	zinc finger protein ush-like	9.99471	6.78049	-0.559775	2.22417e-07
LOC100167689	ubiquitin carboxyl-terminal hydrolase 16-like	37.2573	44.4353	0.254185	2.25711e-07
LOC100159827	uncharacterized LOC100159827	15.8472	18.9758	0.259938	2.30887e-07
LOC100163629	ATP-dependent rRNA helicase RRP3-like	22.5007	28.1621	0.323783	2.30887e-07
LOC100164798	glucose dehydrogenase [acceptor]-like	12.9018	9.79343	-0.397686	2.37829e-07
LOC100169309	DNA repair protein RAD50-like	13.5103	17.2924	0.356082	2.39337e-07
LOC100163269	LOC100163269	34.1915	41.0021	0.26206	2.40479e-07
LOC100164407	uncharacterized LOC100164407	37.2863	30.5366	-0.288106	2.54288e-07
LOC100167250	putative fatty acyl-CoA reductase CG8306-like	38.8975	47.6891	0.293983	2.57507e-07
LOC100159275	probable ribonuclease ZC3H12C-like	32.7207	26.1984	-0.320722	2.5859e-07
LOC100569479	uncharacterized LOC100569479	15.6132	18.8626	0.272763	2.59711e-07
LOC100159100	protein apterous-like	17.2969	12.7641	-0.43843	2.59997e-07
LOC100166639	ADP-ribosylation factor-like protein	56.819	44.1457	-0.3641	2.62769e-07
LOC100569225	uncharacterized LOC100569225	64.6031	46.9122	-0.46164	2.66615e-07
LOC100158908	dynamin-like 120 kDa protein, mitochondrial-like	20.944	25.8068	0.30121	2.72021e-07
LOC100164052	prestin-like	16.2216	12.1715	-0.414414	2.72021e-07
LOC103308826	LOC103308826	212.64	284.178	0.418382	2.72021e-07
LOC100163043	cadherin-87A-like	10.9449	13.7672	0.330977	2.75402e-07
LOC100160147	transformation/transcription domain-associated protein-like	4.83034	7.74225	0.680628	2.77229e-07
LOC100165459	polyubiquitin-A-like	938.847	898.836	-0.0628332	2.81763e-07
LOC100168826	two pore calcium channel protein 1-like	9.86621	12.7412	0.368933	2.83221e-07
LOC100159852	kinase D-interacting substrate of 220 kDa-like	21.6453	25.7822	0.252324	2.84103e-07
cp14	cuticular protein 14	11.16	5.64478	-0.983352	2.84772e-07
LOC100163934	solute carrier family 46 member 3-like	21.3276	15.2374	-0.485102	2.85078e-07
Dcxr	dicarbonyl/L-xylulose reductase	200.321	181.891	-0.139242	2.87989e-07
LOC100164472	uncharacterized LOC100164472	58.5695	65.0515	0.151432	2.99634e-07
LOC100159747	uncharacterized protein KIAA0528 homolog	7.5803	10.3605	0.450765	2.99746e-07
LOC100160264	serine/threonine-protein phosphatase 4 regulatory subunit 4-like	7.66519	10.2066	0.413105	3.01278e-07
LOC100162838	uncharacterized LOC100162838	36.1499	40.403	0.160469	3.0718e-07
LOC100167963	LOC100167963	13.4746	16.4825	0.290699	3.21833e-07
LOC100168481	uncharacterized LOC100168481	42.4409	31.5498	-0.427826	3.2838e-07
LOC100162374	ubiquitin-protein ligase E3A-like	39.3731	45.8816	0.220708	3.3325e-07
LOC100162962	GPI inositol-deacylase-like	5.71269	7.89152	0.466133	3.35284e-07
Catb-912	cathepsin B-912	32.3512	24.5389	-0.398752	3.43869e-07
LOC100169212	uncharacterized LOC100169212	18.0991	13.3003	-0.444461	3.48076e-07
LOC100162791	uncharacterized LOC100162791	32.6162	40.3441	0.306769	3.50519e-07
LOC100167928	insulin-degrading enzyme-like	65.4878	74.2733	0.181616	3.57729e-07
LOC100165242	uncharacterized LOC100165242	59.1657	47.3604	-0.32108	3.60535e-07
LOC100167988	uncharacterized LOC100167988	8.99714	11.9213	0.405997	3.61827e-07
LOC100168842	neuropathy target esterase sws-like	10.6786	14.0075	0.391478	3.71487e-07
LOC100570961	transformation/transcription domain-associated protein-like	2.41541	3.67103	0.603919	3.7604e-07
LOC100159351	platelet glycoprotein V-like	55.4361	63.6973	0.200406	3.79846e-07
LOC100169199	uncharacterized LOC100169199	6.38016	10.5422	0.724506	3.79846e-07
LOC100161733	molybdenum cofactor synthesis protein cinnamon-like	12.9106	17.1783	0.412027	3.81008e-07
Gstcd	glutathione S-transferase, C-terminal domain containing	21.0004	27.0102	0.363089	3.85429e-07
Jtb	jumping translocation breakpoint protein	21.0004	27.0102	0.363089	3.85429e-07
LOC100158806	protein held out wings-like	124.933	108.535	-0.202995	3.96388e-07
LOC100160608	f-box/LRR-repeat protein 14-like	95.5359	81.7952	-0.224028	4.11136e-07
LOC100571349	uncharacterized LOC100571349	76.8688	50.2452	-0.613413	4.13185e-07
LOC100574986	uncharacterized LOC100574986	27.5021	31.8649	0.212428	4.17051e-07
LOC100168334	uncharacterized LOC100168334	50.6895	59.8967	0.24079	4.38821e-07
LOC100159674	exportin-7-like	14.0317	18.1265	0.369413	4.50147e-07
LOC100166883	uncharacterized LOC100166883	17.2651	21.5207	0.317866	4.66912e-07
LOC100169626	plasma glutamate carboxypeptidase-like	33.8743	24.564	-0.463642	4.69049e-07
LOC100571403	probable citrate synthase, mitochondrial-like	96.4055	74.2004	-0.377688	4.69049e-07
LOC100569658	uncharacterized LOC100569658	15.9302	12.0537	-0.40228	4.69208e-07
LOC100162116	myotubularin-related protein 13-like	14.4005	17.1568	0.252662	4.88396e-07
LOC100573844	protein BTG2-like	81.5204	66.9569	-0.283927	4.88396e-07
LOC100159790	ATP-binding cassette sub-family A member 1-like	38.0549	33.1626	-0.198527	5.08003e-07
LOC100169234	histone chaperone asf1-like	32.48	43.7851	0.430886	5.09496e-07
LOC100167118	phospholipid scramblase 2-like	31.3358	38.1516	0.283933	5.19643e-07
LOC100159102	inositol-tetrakisphosphate 1-kinase-like	23.9966	31.6987	0.401593	5.24863e-07
LOC100164227	uncharacterized LOC100164227	12.3159	16.8521	0.4524	5.28704e-07
LOC100161401	heterogeneous nuclear ribonucleoprotein 87F-like	95.194	81.9709	-0.21576	5.29826e-07
LOC100165946	60S ribosomal protein L18-like	1899.41	1795.72	-0.0809916	5.49394e-07
LOC100163010	NADP-dependent malic enzyme-like	184.726	168.83	-0.12981	5.543e-07
LOC100162331	dihydrolipoyllysine-residue succinyltransferase component of 2-oxoglutarate dehydrogenase complex, mitochondrial-like	133.193	118.645	-0.166869	5.61923e-07
LOC100569954	probable maltase L-like	26.8217	34.1033	0.346514	5.65786e-07
LOC100169150	uncharacterized LOC100169150	47.0577	39.9987	-0.234477	5.70247e-07
LOC100570813	uncharacterized LOC100570813	45.3307	33.0546	-0.455635	5.96058e-07
LOC100163645	uncharacterized LOC100163645	7.34072	12.1056	0.721683	6.01399e-07
LOC100161127	protein dispatched-like	7.90055	10.7435	0.443444	6.1177e-07
LOC100572746	Krueppel-related zinc finger protein 1-like	4.18051	6.47406	0.630993	6.199e-07
LOC100163813	solute carrier organic anion transporter family member 3A1-like	36.6535	30.1268	-0.282904	6.21811e-07
LOC100161712	uncharacterized LOC100161712	87.723	78.4453	-0.161268	6.25413e-07
LOC100169340	uncharacterized LOC100169340	48.0552	40.2345	-0.256257	6.25839e-07
LOC100575560	facilitated trehalose transporter Tret1-like	29.1733	23.1298	-0.334898	6.31931e-07
LOC100162061	chromodomain-helicase-DNA-binding protein 1-like	29.0073	33.3069	0.199405	6.33025e-07
LOC100161310	proton-coupled folate transporter-like	36.402	29.569	-0.299932	6.41837e-07
LOC100169166	integrin alpha-PS2-like	72.9644	64.6691	-0.174115	6.59855e-07
cp11	cuticular protein 11	34.3355	23.9397	-0.520295	6.65799e-07
LOC100169393	neurogenic protein big brain-like	16.4817	11.3631	-0.536505	6.86297e-07
LOC100164791	c-myc promoter-binding protein-like	15.1212	18.5152	0.292135	6.91334e-07
LOC100167187	histone-arginine methyltransferase CARMER-like	37.1744	44.879	0.271732	6.98217e-07
LOC100575713	uncharacterized LOC100575713	26.8907	16.5349	-0.701595	6.98217e-07
LOC100571208	protein ELYS-like	5.91739	8.32199	0.491968	7.01583e-07
LOC100165051	uncharacterized LOC100165051	20.2223	14.7216	-0.458012	7.02918e-07
LOC100162650	protein wings apart-like	26.0694	31.3407	0.26568	7.03184e-07
LOC100573730	uncharacterized LOC100573730	25.4895	32.4984	0.350462	7.04596e-07
LOC100162279	probable G-protein coupled receptor Mth-like 5-like	35.3644	27.8066	-0.346874	7.15753e-07
LOC100162189	acyl-CoA-binding protein-like	144.246	123.582	-0.223064	7.22369e-07
LOC100163305	mevalonate kinase-like	26.9846	32.5475	0.270407	7.22369e-07
LOC100164019	uncharacterized LOC100164019	11.8793	15.3918	0.373713	7.2457e-07
LOC100160360	calmodulin-like	14.7224	20.0767	0.447512	7.28352e-07
LOC100161811	facilitated trehalose transporter Tret1-like	57.2666	48.1432	-0.250363	7.28352e-07
LOC100163338	uncharacterized LOC100163338	73.7529	61.6125	-0.259476	7.39993e-07
LOC100570649	peroxidasin homolog	21.3884	15.3134	-0.482036	7.4015e-07
LOC100165874	probable Bax inhibitor 1-like	432.292	399.749	-0.112911	7.45639e-07
LOC100159213	nose resistant to fluoxetine protein 6-like	13.071	17.8003	0.445528	7.48563e-07
LOC100164725	molybdenum cofactor sulfurase-like	76.2791	65.9121	-0.210744	7.53519e-07
Catb-84	cathepsin B-84	173.251	150.697	-0.201209	7.64718e-07
LOC100158972	ankyrin-2-like	39.0995	44.2393	0.178179	7.6477e-07
LOC100571140	inorganic pyrophosphatase-like	221.652	187.216	-0.243595	7.84471e-07
LOC100164500	steroid receptor seven-up, isoforms B/C-like	34.0106	26.9318	-0.336674	7.85577e-07
LOC100162521	type I inositol-3,4-bisphosphate 4-phosphatase-like	10.5254	13.1333	0.319355	8.0264e-07
LOC100163177	THO complex subunit 2-like	19.1265	23.1828	0.277484	8.09641e-07
LOC100164169	UDP-glucuronosyltransferase 2B7-like	36.4842	28.8399	-0.339207	8.19586e-07
LOC100167685	nuclear pore membrane glycoprotein 210-like	18.9007	22.6273	0.259629	8.20705e-07
LOC100575402	uncharacterized LOC100575402	24.5242	19.3897	-0.338915	8.26284e-07
LOC100145824	fatty acid desaturase	176.077	192.241	0.126709	8.48234e-07
LOC100166308	probable ATP-dependent RNA helicase spindle-E-like	12.6609	15.9692	0.334909	8.58889e-07
LOC100167539	uncharacterized LOC100167539	73.9946	64.1413	-0.206166	8.58889e-07
LOC103308188	LOC103308188	58.9643	47.892	-0.300056	8.80877e-07
LOC100164446	uncharacterized LOC100164446	26.4406	21.6458	-0.288668	8.83328e-07
LOC100570077	uncharacterized LOC100570077	30.8447	23.181	-0.412081	8.90535e-07
LOC100159014	NADH dehydrogenase [ubiquinone] 1 beta subcomplex subunit 7-like	136.134	112.157	-0.279507	8.92603e-07
LOC100165792	lysosomal Pro-X carboxypeptidase-like	38.9543	30.9743	-0.330709	9.03578e-07
LOC100162828	probable cation-transporting ATPase 13A1-like	40.9921	47.6739	0.217855	9.27562e-07
LOC100168079	neurexin-4-like	35.7507	41.4135	0.212131	9.27562e-07
LOC100168890	kiser-like	108.333	126.544	0.224171	9.32623e-07
LOC100573514	uncharacterized LOC100573514	42.0353	50.7581	0.272036	9.56016e-07
LOC100168913	rho guanine nucleotide exchange factor 18-like	8.48485	11.0608	0.382489	9.67362e-07
LOC100163169	40S ribosomal protein SA-like	1031.84	982.535	-0.0706404	9.75477e-07
LOC103309179	LOC103309179	26.463	21.141	-0.323933	9.75477e-07
LOC100570812	uncharacterized LOC100570812	22.7211	18.8435	-0.269963	9.91775e-07
Ndufb10	NADH dehydrogenase (ubiquinone) 1 beta subcomplex, 10, 22kDa	158.789	133.291	-0.252531	1.01017e-06
LOC100165619	spectrin beta chain-like	30.6137	33.4524	0.127932	1.02627e-06
LOC100164166	uncharacterized LOC100164166	51.9598	36.8813	-0.494505	1.0405e-06
LOC100162550	enhancer of split mgamma protein-like	51.3812	41.5665	-0.305819	1.06867e-06
LOC100160347	bumetanide-sensitive sodium-(potassium)-chloride cotransporter-like	13.831	18.0084	0.380768	1.08924e-06
LOC100159273	zinc finger protein 706-like	116.497	93.2449	-0.321191	1.1013e-06
LOC100166736	uncharacterized LOC100166736	54.7645	48.291	-0.181485	1.10359e-06
LOC100165261	uncharacterized LOC100165261	27.4576	22.7976	-0.268322	1.10393e-06
LOC100167436	eukaryotic translation initiation factor 4H-like	205.882	184.886	-0.155187	1.10393e-06
LOC100167401	structural maintenance of chromosomes protein 4-like	36.1712	41.6763	0.204387	1.11267e-06
LOC100161922	adenine phosphoribosyltransferase-like	20.7946	29.8312	0.520614	1.12557e-06
LOC100575183	uncharacterized LOC100575183	4.83649	6.53953	0.435227	1.15592e-06
LOC100168159	tetratricopeptide repeat protein 37-like	8.06353	10.8934	0.433972	1.18563e-06
LOC100164578	octopamine receptor 1-like	10.1269	6.586	-0.620713	1.19314e-06
LOC100168313	lethal(2) giant larvae protein-like	33.8369	39.2342	0.213512	1.19421e-06
LOC100164591	uncharacterized LOC100164591	48.4248	42.2823	-0.195693	1.19982e-06
LOC100572249	dolichyl-diphosphooligosaccharide--protein glycosyltransferase 48 kDa subunit-like	89.0881	103.953	0.222629	1.20479e-06
LOC103311752	LOC103311752	790.51	731.456	-0.112012	1.34526e-06
LOC100571574	uncharacterized LOC100571574	6.27698	8.50479	0.438206	1.38032e-06
LOC100169574	glutaredoxin domain-containing cysteine-rich protein CG12206-like	29.5466	22.8421	-0.371296	1.39614e-06
LOC100169366	uncharacterized LOC100169366	15.0408	10.985	-0.453344	1.39692e-06
LOC103311831	LOC103311831	60.758	51.7061	-0.232739	1.4241e-06
LOC100164206	integrator complex subunit 2-like	22.7108	27.3669	0.269053	1.45017e-06
LOC100165620	calcium/calmodulin-dependent protein kinase kinase 2-like	58.5933	50.229	-0.222216	1.45017e-06
LOC100569146	uncharacterized LOC100569146	8.96975	11.5841	0.369009	1.45103e-06
LOC100574317	uncharacterized LOC100574317	31.5291	24.5531	-0.360778	1.48265e-06
LOC100160772	uncharacterized LOC100160772	15.097	18.3547	0.28189	1.48316e-06
LOC100166199	SID1 transmembrane family member 1-like	7.92009	11.2857	0.510905	1.52375e-06
LOC100160612	AP-2 complex subunit mu-1-like	74.4277	63.9799	-0.218222	1.53261e-06
LOC100163358	NADH dehydrogenase [ubiquinone] iron-sulfur protein 3, mitochondrial-like	50.1378	62.1234	0.309236	1.53762e-06
LOC100575815	uncharacterized LOC100575815	105.762	86.6688	-0.287234	1.53762e-06
LOC100162320	e3 ubiquitin-protein ligase SHPRH-like	12.71	16.1563	0.346136	1.5437e-06
Sxl	sex-lethal	79.7556	70.7961	-0.171917	1.54692e-06
LOC100575004	uncharacterized LOC100575004	35.4911	25.3607	-0.484866	1.55773e-06
LOC100166791	meteorin-like protein-like	34.3179	28.1244	-0.287141	1.55912e-06
LOC100161602	uncharacterized LOC100161602	44.6847	35.8311	-0.318569	1.59278e-06
LOC103308446	LOC103308446	44.4694	37.6632	-0.239658	1.60821e-06
LOC100165301	proton-coupled amino acid transporter 1-like	33.9305	28.7123	-0.240914	1.65194e-06
LOC100168281	peroxisomal membrane protein PMP22-like	15.7261	23.3785	0.572018	1.68047e-06
LOC100159186	transaldolase-like	141.034	159.866	0.180817	1.71665e-06
LOC100162960	26S proteasome non-ATPase regulatory subunit 12-like	100.011	115.53	0.208104	1.72178e-06
LOC100161634	cold shock domain-containing protein E1-like	28.8537	33.629	0.220946	1.77338e-06
LOC100163971	tyrosine-protein phosphatase non-receptor type 9-like	50.4471	43.6216	-0.209729	1.77525e-06
LOC100162068	serine/threonine-protein kinase MRCK alpha-like	13.2933	16.2977	0.293968	1.77547e-06
LOC100159381	eukaryotic translation initiation factor 3 subunit D-like	120.267	106.876	-0.170313	1.79452e-06
LOC100144893	ribosomal protein L30-like protein	926.815	853.84	-0.118316	1.79727e-06
LOC100160315	uncharacterized LOC100160315	38.7028	32.4589	-0.253824	1.79727e-06
LOC100162398	ubiquitin conjugation factor E4 B-like	23.463	28.2108	0.265856	1.80693e-06
LOC100160920	fatty acid synthase-like	224.193	211.979	-0.0808177	1.80745e-06
LOC100165819	protein furry-like	7.45793	9.95045	0.415987	1.83045e-06
LOC100162773	helicase SKI2W-like	10.0576	13.3959	0.413509	1.84855e-06
LOC100160379	deoxycytidylate deaminase-like	9.05965	14.7401	0.702219	1.8546e-06
LOC100167270	disks large homolog 5-like	19.6061	23.2974	0.248868	1.91244e-06
LOC100161282	feline leukemia virus subgroup C receptor-related protein 2-like	50.2199	43.2569	-0.215327	1.96612e-06
LOC100167849	AP-2 complex subunit beta-like	48.0419	55.2993	0.202969	1.96612e-06
LOC100160550	uncharacterized LOC100160550	236.124	260.143	0.13976	1.98526e-06
LOC100160811	uncharacterized LOC100160811	36.4734	43.3489	0.249148	2.02098e-06
LOC100163715	uncharacterized LOC100163715	3.65379	9.98708	1.45067	2.02098e-06
LOC100162728	WD repeat-containing protein 47-like	20.4372	17.0414	-0.262151	2.03118e-06
LOC100165943	uncharacterized LOC100165943	7.03991	9.74801	0.46955	2.06062e-06
LOC100163456	uncharacterized LOC100163456	14.0347	9.69585	-0.533556	2.0882e-06
LOC100159899	uncharacterized LOC100159899	24.6754	29.7257	0.268639	2.11712e-06
LOC100169553	protein CLEC16A-like	8.32029	11.4728	0.463516	2.1174e-06
LOC100164754	integrator complex subunit 8-like	12.2244	16.1299	0.399967	2.13865e-06
LOC100164237	testican-1-like	86.2801	96.9229	0.16781	2.15007e-06
LOC100162405	sphingolipid delta(4)-desaturase DES1-like	52.0978	64.2423	0.302302	2.17941e-06
LOC100572358	putative tyramine receptor 2-like	17.3121	13.4086	-0.368618	2.20996e-06
LOC100168142	lipase member H-B-like	16.706	10.4883	-0.671588	2.25597e-06
LOC100169316	uncharacterized LOC100169316	20.5314	24.556	0.258244	2.28929e-06
LOC100164296	thioredoxin-related transmembrane protein 1-like	88.1657	74.283	-0.247185	2.29683e-06
LOC100167224	probable phospholipid-transporting ATPase IIB-like	52.4144	59.2315	0.176403	2.32263e-06
Vha36	vacuolar ATPase subunit D	109.123	123.744	0.181404	2.33012e-06
LOC100164526	COP9 signalosome complex subunit 3-like	34.984	43.93	0.32851	2.49952e-06
LOC100169274	vesicle-fusing ATPase 1-like	34.6567	40.8658	0.23776	2.49952e-06
LOC100158906	mini-chromosome maintenance complex-binding protein-like	18.2746	24.093	0.398772	2.50505e-06
LOC100160412	prickle-like protein 3-like	120.613	129.955	0.107619	2.54357e-06
LOC100573564	DBH-like monooxygenase protein 1-like	48.3768	32.4876	-0.574426	2.54642e-06
LOC100158845	alpha-tocopherol transfer protein-like	56.4291	45.8838	-0.298453	2.6319e-06
LOC100165479	isoleucyl-tRNA synthetase, cytoplasmic-like	31.5255	37.0604	0.233362	2.6319e-06
LOC100167406	protein white-like	64.8216	56.7485	-0.191892	2.66032e-06
LOC100158937	Fanconi anemia group D2 protein-like	3.97759	5.92065	0.573863	2.66631e-06
LOC100164514	pre-mRNA-processing factor 19-like	69.866	79.262	0.182039	2.74256e-06
LOC100158790	probable G-protein coupled receptor 125-like	14.3198	17.7206	0.307419	2.76065e-06
LOC100160576	uncharacterized protein LOC100160576	55.8659	44.1419	-0.33982	2.78481e-06
LOC100573546	uncharacterized LOC100573546	15.5481	11.1496	-0.479749	2.80821e-06
LOC100164940	proton-coupled folate transporter-like	31.9003	25.067	-0.347783	2.83061e-06
LOC100163867	uncharacterized LOC100163867	262.302	237.18	-0.145248	2.83298e-06
LOC100166537	transcriptional regulator ATRX homolog	8.03886	10.9548	0.446494	2.84698e-06
LOC100168619	NFX1-type zinc finger-containing protein 1-like	10.7051	13.0895	0.290111	2.86231e-06
LOC100169193	alpha-tocopherol transfer protein-like	42.173	32.8252	-0.361516	2.9749e-06
LOC100159173	nuclear pore complex protein Nup93-like	11.0949	14.7448	0.410307	2.9834e-06
LOC100165110	oocyte zinc finger protein XlCOF8.4-like	17.2397	14.054	-0.294754	3.06062e-06
LOC100160307	alpha-1,3-mannosyl-glycoprotein 2-beta-N-acetylglucosaminyltransferase-like	7.41017	10.4123	0.490703	3.10575e-06
LOC100161504	acyl-protein thioesterase 1,2-like	128.639	110.094	-0.224595	3.11742e-06
LOC100167697	LOC100167697	7.46195	10.0998	0.436697	3.18227e-06
LOC103310328	LOC103310328	136.721	125.648	-0.121845	3.19685e-06
LOC100163394	eukaryotic translation initiation factor 3 subunit B-like	184.332	169.92	-0.117448	3.222e-06
LOC100570719	uncharacterized LOC100570719	30.569	24.7682	-0.303578	3.27059e-06
LOC100160089	uncharacterized LOC100160089	36.3125	31.2626	-0.216028	3.2754e-06
LOC100573039	calcineurin-binding protein cabin-1-like	6.68737	8.7	0.379576	3.29161e-06
LOC100570273	uncharacterized LOC100570273	25.1888	19.7332	-0.352154	3.30147e-06
LOC100168120	uncharacterized LOC100168120	20.421	16.4799	-0.309343	3.32454e-06
LOC100159399	MPA13 allergen-like	49.2569	35.9432	-0.454606	3.35755e-06
LOC100159696	ATPase family AAA domain-containing protein 2B-like	22.9156	27.0485	0.239219	3.36948e-06
LOC100159522	protein peanut-like	40.0816	46.1095	0.202126	3.53229e-06
LOC100168209	aldehyde dehydrogenase, dimeric NADP-preferring-like	31.208	36.9829	0.244942	3.53229e-06
LOC100165100	uncharacterized LOC100165100	28.1221	21.5539	-0.383752	3.63187e-06
LOC100163370	major facilitator superfamily domain-containing protein 6-A-like	62.0025	53.3163	-0.21775	3.64418e-06
LOC100162241	uncharacterized LOC100162241	45.5054	39.3475	-0.209764	3.66416e-06
LOC100158703	uncharacterized LOC100158703	19.4173	14.8278	-0.389043	3.67584e-06
LOC100168369	sterol regulatory element-binding protein cleavage-activating protein-like	10.6113	13.6515	0.363448	3.6825e-06
Sec61a1	Sec61 alpha 1 subunit	249.491	269.64	0.112047	3.70644e-06
LOC100163145	extracellular domains-containing protein CG31004-like	28.7492	24.4983	-0.230842	3.7366e-06
LOC100162064	papilin-like	41.4555	45.383	0.130591	3.74969e-06
LOC100161407	ribosomal protein S30-like	519.641	474.947	-0.129749	3.76796e-06
LOC100169381	phosphatidylinositol N-acetylglucosaminyltransferase subunit C-like	16.0954	22.1828	0.46279	3.86472e-06
LOC100570205	cytochrome b-c1 complex subunit 9-like	192.765	157.115	-0.295028	3.9113e-06
LOC100169617	yemanuclein-like	15.0203	19.0826	0.345347	3.91291e-06
LOC100162732	uncharacterized LOC100162732	42.2463	47.6047	0.17228	3.92802e-06
LOC100169592	kinesin-like protein unc-104-like	15.4519	18.4048	0.252295	3.95139e-06
LOC100569867	uncharacterized LOC100569867	14.6366	8.62867	-0.762371	3.95139e-06
LOC100160953	CG7781-like	121.74	103.683	-0.231627	3.98175e-06
LOC100161927	uncharacterized LOC100161927	36.6168	31.2011	-0.230908	3.98175e-06
LOC100166383	integrator complex subunit 5-like	17.8845	22.5115	0.331952	4.00928e-06
LOC100164364	uncharacterized LOC100164364	16.2954	20.1945	0.3095	4.02859e-06
LOC100158963	uncharacterized LOC100158963	32.2141	25.9942	-0.309502	4.05667e-06
LOC100165804	triosephosphate isomerase-like	330.963	303.503	-0.124959	4.10821e-06
LOC100576054	neuroblastoma-amplified sequence-like	5.30808	7.26226	0.452228	4.12756e-06
LOC100168972	nuclear pore complex protein Nup205-like	18.6477	23.4315	0.329451	4.1431e-06
LOC100572491	uncharacterized LOC100572491	137.245	111.107	-0.304807	4.15097e-06
LOC100162662	uncharacterized LOC100162662	22.2908	17.1373	-0.379307	4.16557e-06
LOC100166803	transmembrane GTPase Marf-like	29.6843	35.7027	0.266332	4.17968e-06
LOC100164026	nose resistant to fluoxetine protein 6-like	62.3722	53.7382	-0.214954	4.26281e-06
LOC100160397	homeobox protein prospero-like	23.7757	19.3882	-0.294311	4.26477e-06
LOC100569446	uncharacterized LOC100569446	12.2734	9.32074	-0.397023	4.27824e-06
LOC100158728	uncharacterized LOC100158728	20.7542	14.7099	-0.496621	4.36666e-06
LOC100159488	DNA topoisomerase 1-like	134.317	124.7	-0.107184	4.36666e-06
LOC100160779	protein tweety-like	28.5592	33.0219	0.209469	4.39561e-06
LOC100161850	CG31688-like	34.5635	42.2335	0.289137	4.40757e-06
LOC103310608	LOC103310608	14.462	10.6894	-0.436083	4.42288e-06
LOC100165747	delta-1-pyrroline-5-carboxylate dehydrogenase, mitochondrial-like	34.5158	40.0088	0.213062	4.42349e-06
LOC100159721	sodium leak channel non-selective protein-like	7.40967	9.58829	0.371864	4.42355e-06
LOC100161650	geranylgeranyl pyrophosphate synthase-like	34.6302	43.2825	0.321753	4.42954e-06
LOC100168818	NFX1-type zinc finger-containing protein 1-like	1.55966	2.98336	0.935703	4.44353e-06
LOC100166135	uncharacterized LOC100166135	11.0712	8.30155	-0.415362	4.48804e-06
LOC100163630	serine/threonine-protein phosphatase 4 regulatory subunit 1-like	42.7966	48.5071	0.1807	4.49489e-06
LOC100165213	transmembrane and coiled-coil domain-containing protein 4-like	10.7608	15.206	0.498863	4.55596e-06
LOC100159880	serine/threonine-protein kinase Genghis Khan-like	11.6269	14.1358	0.281895	4.55736e-06
LOC100166798	oxysterol-binding protein-related protein 9-like	18.9779	23.7797	0.325408	4.60928e-06
LOC100160665	A disintegrin and metalloproteinase with thrombospondin motifs 16-like	32.4876	26.9476	-0.269729	4.64623e-06
LOC100159228	protein arginine N-methyltransferase 5-like	7.89584	10.9628	0.473447	4.68472e-06
LOC100159005	uncharacterized protein LOC100159005	53.5773	43.1313	-0.312886	4.7295e-06
LOC100144801	uncharacterized LOC100144801	27.957	21.6875	-0.36635	4.85702e-06
LOC100163534	seryl-tRNA synthetase, cytoplasmic-like	85.4121	73.8263	-0.210307	4.97874e-06
LOC100164597	PHD finger protein 14-like	18.6534	23.1141	0.309334	4.9869e-06
LOC100166408	NADH dehydrogenase [ubiquinone] 1 alpha subcomplex subunit 10, mitochondrial-like	165.36	147.728	-0.16267	5.03989e-06
LOC100162692	fatty acid synthase-like	12.5507	15.0407	0.261105	5.08866e-06
LOC100163506	uncharacterized LOC100163506	45.206	54.3408	0.265523	5.11539e-06
LOC100162689	trehalase-like	13.6673	16.2138	0.2465	5.11628e-06
LOC100163589	probable phosphoserine aminotransferase-like	112.948	98.9195	-0.191335	5.11628e-06
LOC100163705	lysine-specific demethylase lid-like	18.7198	22.6499	0.274942	5.22036e-06
LOC100162290	uncharacterized LOC100162290	229.163	248.368	0.116104	5.23372e-06
LOC100161846	1-phosphatidylinositol-3-phosphate 5-kinase-like	5.80195	7.78391	0.423957	5.29728e-06
LOC100161717	ankyrin repeat and IBR domain-containing protein 1-like	10.574	13.4919	0.351564	5.32166e-06
LOC100164519	reversion-inducing cysteine-rich protein with Kazal motifs-like	17.7032	13.6313	-0.377091	5.44869e-06
LOC100161246	exportin-5-like	21.3757	25.5784	0.258952	5.45675e-06
LOC100169086	enhancer of split mgamma protein-like	16.8218	11.663	-0.528397	5.50975e-06
LOC100571551	uncharacterized LOC100571551	30.3162	25.5489	-0.246828	5.63946e-06
LOC100160752	protein suppressor of white apricot-like	15.1502	19.6674	0.376469	5.80944e-06
LOC100164775	serine hydrolase-like protein-like	19.2157	13.8174	-0.475797	5.80944e-06
LOC100164606	ubiquitin carboxyl-terminal hydrolase 2-like	54.3897	45.7053	-0.250974	5.8399e-06
LOC100167654	cell division cycle protein 27 homolog	8.50064	11.298	0.410429	5.87303e-06
LOC100165413	uncharacterized LOC100165413	29.9967	24.7348	-0.278263	6.05206e-06
LOC100167151	uncharacterized LOC100167151	109.663	98.8879	-0.149217	6.0636e-06
LOC100165189	replication protein A 70 kDa DNA-binding subunit-like	46.4966	55.2901	0.249894	6.07113e-06
LOC100159131	uncharacterized LOC100159131	18.1729	22.3498	0.298468	6.10392e-06
LOC100168140	POU domain protein CF1A-like	63.1274	53.205	-0.246705	6.10475e-06
LOC100164670	zinc finger SWIM domain-containing protein 6-like	23.8951	20.7439	-0.204028	6.14355e-06
LOC100167668	uncharacterized LOC100167668	44.6366	35.7734	-0.319342	6.33165e-06
LOC100574587	protein halfway-like	7.64595	11.2542	0.557692	6.47657e-06
LOC100168517	DNA polymerase zeta catalytic subunit-like	4.21473	5.98905	0.506889	6.48475e-06
LOC100571074	proline dehydrogenase 1, mitochondrial-like	150.971	131.759	-0.19637	6.48475e-06
LOC100168393	cohesin subunit SA-1-like	20.6255	24.3774	0.241115	6.54002e-06
LOC100167269	piwi-like protein 2-like	12.3513	15.7622	0.35181	6.59073e-06
LOC100168776	LOC100168776	29.3953	34.0689	0.21287	6.62238e-06
LOC103309819	LOC103309819	10.6364	14.0221	0.398692	6.76072e-06
LOC100161760	integral membrane protein GPR155-like	25.3465	31.0881	0.294578	6.88828e-06
LOC100162783	transcription initiation factor TFIID subunit 10-like	58.635	74.5521	0.346486	6.88854e-06
LOC100161335	zinc finger protein 12-like	33.9617	39.3418	0.212153	7.03937e-06
LOC100161548	stAR-related lipid transfer protein 13-like	17.7927	14.6427	-0.281098	7.13862e-06
LOC100573296	RB1-inducible coiled-coil protein 1-like	6.52766	8.9347	0.452854	7.13862e-06
LOC100167101	e3 ubiquitin-protein ligase listerin-like	18.7395	22.3774	0.255963	7.20909e-06
LOC100570729	uncharacterized LOC100570729	20.1018	25.4838	0.34226	7.23881e-06
LOC100573761	uncharacterized LOC100573761	55.8645	44.2674	-0.335686	7.24397e-06
LOC100166324	ubiquitin-like protein 3-like	36.5856	43.1403	0.23776	7.51452e-06
LOC100575394	n-alpha-acetyltransferase 25, NatB auxiliary subunit-like	15.9653	20.0267	0.32698	7.60327e-06
LOC100164327	uncharacterized LOC100164327	67.1354	75.3664	0.166848	7.61581e-06
LOC100159513	xaa-Pro aminopeptidase 1-like	39.6827	46.4306	0.226567	7.63497e-06
LOC100164200	uncharacterized LOC100164200	15.8392	13.0655	-0.277736	7.86684e-06
LOC100159177	uncharacterized LOC100159177	44.4048	39.6611	-0.162992	7.97075e-06
LOC100158984	LIM/homeobox protein Lhx5-like	32.7223	26.7368	-0.291447	7.9891e-06
LOC100169156	uncharacterized LOC100169156	37.6354	29.7712	-0.338173	8.03359e-06
LOC100166440	nuclear pore complex protein Nup133-like	18.5842	22.8064	0.295357	8.07403e-06
LOC100166247	cysteine and histidine-rich domain-containing protein-like	45.1349	55.182	0.289953	8.11739e-06
LOC100166796	stAR-related lipid transfer protein 7, mitochondrial-like	8.12301	11.1148	0.4524	8.17317e-06
LOC100167069	uncharacterized LOC100167069	30.0946	36.2781	0.269597	8.34276e-06
LOC100574884	uncharacterized LOC100574884	39.6233	52.2297	0.398521	8.44554e-06
LOC100167077	autophagy-related protein 9A-like	11.1731	15.1971	0.443774	8.68968e-06
Nrk1	nicotinamide riboside kinase	19.066	28.4315	0.576492	8.68968e-06
LOC100167165	scavenger receptor class B member 1-like	73.1967	65.5202	-0.15984	8.78063e-06
LOC100162809	phosphatidylinositol transfer protein alpha isoform-like	57.7797	65.643	0.184078	9.02748e-06
LOC100159941	LOC100159941	26.6564	30.7667	0.206889	9.20966e-06
LOC100166924	caseinolytic peptidase B protein homolog	7.56752	11.0651	0.548127	9.28861e-06
LOC100165102	methylthioribose-1-phosphate isomerase-like	81.1185	70.0574	-0.211493	9.3819e-06
LOC100167070	uncharacterized LOC100167070	18.4014	13.9598	-0.398542	9.42101e-06
LOC100161800	post-GPI attachment to proteins factor 2-like	7.50347	10.7326	0.516371	9.47981e-06
LOC100165091	NADP-dependent malic enzyme-like	49.759	57.4477	0.207293	9.64399e-06
LOC100164619	uncharacterized LOC100164619	29.012	32.069	0.144529	9.78868e-06
LOC100161878	esterase FE4-like	10.3318	6.91179	-0.579964	9.80256e-06
LOC100160517	ATP-sensitive inward rectifier potassium channel 12-like	31.5451	25.3317	-0.316474	1.00189e-05
LOC100159697	TOM1-like protein 2-like	16.9783	21.236	0.322817	1.00716e-05
LOC100168782	protein takeout-like	124.149	143.323	0.207198	1.00716e-05
LOC100168893	fatty acid synthase-like	7.57834	9.88656	0.383586	1.01021e-05
LOC103308691	LOC103308691	16.634	22.1314	0.411965	1.0195e-05
LOC100159588	uncharacterized LOC100159588	39.0539	33.2079	-0.23394	1.02431e-05
LOC100166708	uncharacterized protein C7orf26 homolog	16.0954	22.0543	0.454411	1.02558e-05
LOC100166700	pumilio domain-containing protein KIAA0020 homolog	30.4069	36.9597	0.281555	1.03168e-05
LOC100162999	KH domain-containing, RNA-binding, signal transduction-associated protein 3-like	138.313	126.139	-0.132922	1.06193e-05
LOC103309852	LOC103309852	7.10636	10.7597	0.598451	1.06193e-05
LOC100167673	ovarian fibroin-like substance-1-like	7.08612	2.86163	-1.30816	1.10408e-05
LOC100161960	uncharacterized protein C12orf26-like	8.19402	11.779	0.523569	1.1177e-05
LOC100166045	chondroitin sulfate synthase 2-like	16.2714	20.6456	0.343493	1.11955e-05
LOC100164398	transmembrane protein C2orf18-like	36.4507	43.5598	0.257048	1.12225e-05
LOC100165526	uncharacterized LOC100165526	17.5751	22.3843	0.348954	1.12552e-05
LOC100168801	src substrate cortactin-like	27.8942	22.8299	-0.289041	1.12862e-05
LOC100160633	glutamate--cysteine ligase catalytic subunit-like	46.5027	39.6109	-0.231416	1.13455e-05
LOC100163770	serine/threonine-protein kinase Sgk3-like	9.1644	12.53	0.451279	1.1362e-05
LOC100166022	serine/arginine-rich splicing factor 1-like	93.3956	80.89	-0.207393	1.1362e-05
LOC100162600	uncharacterized LOC100162600	35.1404	29.5618	-0.249395	1.14677e-05
LOC100145826	phosphoglycerate mutase	230.206	211.79	-0.120291	1.15221e-05
LOC100144888	vacuolar ATP synthase subunit G-like protein	139.101	118.445	-0.231911	1.15821e-05
LOC100573244	uncharacterized LOC100573244	12.7275	17.2069	0.435041	1.18186e-05
LOC100164184	uncharacterized LOC100164184	24.7586	20.5321	-0.27005	1.19773e-05
LOC100575839	uncharacterized LOC100575839	43.5024	50.5613	0.216939	1.21499e-05
LOC100573648	uncharacterized LOC100573648	11.928	19.7272	0.725838	1.21583e-05
LOC103310467	LOC103310467	41.9627	31.914	-0.394917	1.24304e-05
Jhbp	juvenile hormone binding protein	45.1627	54.4268	0.269186	1.26364e-05
LOC100168242	GRIP and coiled-coil domain-containing protein 2-like	7.50872	10.0077	0.414473	1.26435e-05
LOC100163642	nuclear cap-binding protein subunit 2-like	13.0324	8.13825	-0.679309	1.2739e-05
LOC100571531	uncharacterized LOC100571531	8.6495	10.9461	0.339732	1.2963e-05
LOC100163059	phosphatidate cytidylyltransferase, photoreceptor-specific-like	21.626	26.8784	0.313683	1.30972e-05
LOC100158874	LOC100158874	37.2895	42.8152	0.199353	1.31225e-05
LOC100161012	uncharacterized LOC100161012	46.5759	38.4703	-0.275841	1.32399e-05
cp18	cuticular protein 18	7.70985	3.24443	-1.24874	1.33233e-05
LOC100159469	protein strawberry notch-like	62.2982	68.4092	0.134998	1.33915e-05
LOC100159976	ankyrin repeat domain-containing protein 50-like	7.24212	8.92035	0.300688	1.34081e-05
LOC100161780	HEAT repeat-containing protein 2-like	7.41834	10.3016	0.473702	1.36199e-05
LOC100161467	synaptic vesicle glycoprotein 2B-like	21.8355	17.4202	-0.325914	1.39875e-05
LOC100165448	uncharacterized LOC100165448	12.5587	15.6077	0.313579	1.43063e-05
LOC100159836	sentrin-specific protease 3-like	7.68591	10.6031	0.464195	1.43559e-05
LOC100144797	protein tyrosine phosphatase-like	49.5671	60.3711	0.284474	1.46643e-05
LOC100168870	rab proteins geranylgeranyltransferase component A 1-like	25.0218	29.8504	0.254565	1.47958e-05
LOC100161259	acetyl-CoA acetyltransferase, cytosolic-like	60.9674	50.788	-0.263552	1.49742e-05
LOC100163091	nicotinate phosphoribosyltransferase-like	22.1305	27.0987	0.292185	1.49742e-05
LOC100574069	uncharacterized LOC100574069	81.4451	71.7415	-0.183019	1.4996e-05
LOC100168038	UPF0364 protein C6orf211 homolog	27.0518	36.8034	0.444111	1.51587e-05
LOC100159096	progestin and adipoQ receptor family member 3-like	34.2365	44.1886	0.36814	1.52584e-05
LOC100163954	uncharacterized LOC100163954	81.3155	72.3938	-0.167664	1.53635e-05
LOC100164233	protein cornichon homolog	83.3505	56.4077	-0.563298	1.54238e-05
LOC100159013	putative zinc finger protein 724-like	6.955	10.2483	0.559267	1.54815e-05
LOC100163633	nuclear pore complex protein Nup155-like	15.1839	19.2681	0.343678	1.55633e-05
LOC100164264	anaphase-promoting complex subunit 5-like	11.0786	14.4486	0.383151	1.59974e-05
LOC100159265	phosphatidylinositide phosphatase SAC1-like	15.2129	19.617	0.366812	1.61302e-05
LOC100164534	BTB/POZ domain-containing protein KCTD8-like	50.4888	39.9452	-0.33794	1.61302e-05
LOC100159631	ubiquitin conjugation factor E4 A-like	17.6379	21.6712	0.297105	1.63155e-05
LOC100161159	alpha-N-acetylgalactosaminidase-like	52.4222	42.7153	-0.295425	1.66751e-05
LOC100164176	uncharacterized LOC100164176	12.6653	9.92912	-0.351144	1.74125e-05
LOC100163431	malate dehydrogenase, cytoplasmic-like	326.041	306.38	-0.0897328	1.74489e-05
LOC100159876	uncharacterized LOC100159876	84.2938	68.3947	-0.301541	1.75509e-05
LOC100568937	uncharacterized LOC100568937	26.0969	20.8618	-0.323011	1.77495e-05
LOC100165355	uncharacterized LOC100165355	22.8459	27.611	0.273306	1.81824e-05
LOC100160427	pantothenate kinase 1-like	29.1998	35.0116	0.261875	1.8747e-05
LOC100162126	uncharacterized LOC100162126	69.7526	78.4142	0.168868	1.92327e-05
LOC100163825	glucose dehydrogenase [acceptor]-like	20.6427	15.6916	-0.395641	1.95928e-05
LOC100159604	LOC100159604	36.3438	26.0501	-0.48042	1.96975e-05
LOC100158996	diacylglycerol o-acyltransferase-like	148.518	131.681	-0.173594	1.97677e-05
LOC100160079	tubulointerstitial nephritis antigen-like	27.8721	23.4073	-0.251863	1.99531e-05
LOC100161470	rho guanine nucleotide exchange factor 11-like	19.8124	22.8756	0.20741	2.00996e-05
LOC100574373	pentatricopeptide repeat-containing protein 1-like	13.7789	20.4465	0.56939	2.01397e-05
LOC100159235	putative sodium-coupled neutral amino acid transporter 10-like	8.69296	12.0195	0.467461	2.03081e-05
LOC100165053	membrane-bound alkaline phosphatase-like	49.1489	40.9063	-0.264834	2.03302e-05
LOC100162819	6-phosphofructo-2-kinase/fructose-2,6-biphosphatase-like	46.8461	39.8814	-0.232211	2.09146e-05
LOC100167897	26S proteasome non-ATPase regulatory subunit 13-like	124.388	141.821	0.189231	2.09146e-05
LOC103310560	LOC103310560	10.0049	12.2764	0.295181	2.09488e-05
NV7	uncharacterized LOC100302490	107.769	93.3735	-0.206858	2.09592e-05
LOC100166221	alpha-aminoadipic semialdehyde synthase, mitochondrial-like	34.2726	28.837	-0.249134	2.10315e-05
LOC100165697	uncharacterized LOC100165697	5.5958	6.69163	0.258014	2.12916e-05
LOC100167362	integrator complex subunit 10-like	9.385	12.9974	0.469795	2.13326e-05
LOC100160269	THO complex subunit 1-like	12.9178	17.0956	0.404266	2.20855e-05
LOC100571084	uncharacterized LOC100571084	7.06758	9.43192	0.416335	2.22845e-05
LOC100164171	peptide transporter family 1-like	11.5268	15.3969	0.417647	2.27207e-05
LOC100575433	BCL-6 corepressor-like	39.7626	31.1486	-0.352246	2.27369e-05
LOC100160623	ribonuclease 3-like	6.81127	9.01466	0.40435	2.27495e-05
LOC100158733	uncharacterized LOC100158733	30.8452	25.9513	-0.249239	2.28771e-05
LOC100160886	UDP-glucuronosyltransferase 2B15-like	7.45927	4.47844	-0.736039	2.30731e-05
LOC100162888	uncharacterized LOC100162888	54.7326	47.7571	-0.196685	2.30762e-05
LOC100167347	abhydrolase domain-containing protein FAM108C1-like	53.3362	45.5546	-0.227517	2.32142e-05
LOC100160911	uncharacterized LOC100160911	5.75991	3.24831	-0.826359	2.33725e-05
LOC100165756	uncharacterized LOC100165756	20.4144	25.8634	0.341321	2.33725e-05
LOC100572348	cytokine-inducible SH2-containing protein-like	35.8653	29.4797	-0.28287	2.33725e-05
LOC100167902	la-related protein 4-like	34.7944	38.9775	0.163787	2.40427e-05
LOC100160345	ubiquinone biosynthesis protein COQ9, mitochondrial-like	58.3963	47.0536	-0.311573	2.41429e-05
LOC100169295	peptide transporter family 1-like	15.6676	12.0559	-0.378046	2.45604e-05
LOC100168094	uncharacterized LOC100168094	23.7109	19.9842	-0.246693	2.46718e-05
LOC100169090	protein phosphatase PP2A 55 kDa regulatory subunit-like	43.9286	49.5254	0.173007	2.47593e-05
LOC100571713	uncharacterized LOC100571713	6.61906	4.15104	-0.673154	2.50762e-05
LOC100161885	uncharacterized LOC100161885	23.6027	17.7825	-0.40849	2.51737e-05
LOC100161081	cuticular protein CPG12-like	186.312	165.582	-0.170174	2.55538e-05
LOC100161580	rho GTPase-activating protein 1-like	14.2812	17.6023	0.301646	2.56446e-05
LOC100164889	FERM domain-containing protein 3-like	11.9132	14.5597	0.28942	2.56446e-05
LOC100162757	talin-1-like	36.3155	40.4748	0.156437	2.60709e-05
LOC100164756	long-chain-fatty-acid--CoA ligase ACSBG2-like	100.805	109.453	0.118745	2.68109e-05
LOC100161792	elongation of very long chain fatty acids protein AAEL008004-like	66.213	58.705	-0.17363	2.70382e-05
LOC100168781	glycerol-3-phosphate acyltransferase 4-like	37.9152	44.4328	0.228849	2.73373e-05
LOC100569154	androgen-induced gene 1 protein-like	52.9847	43.6379	-0.279994	2.75805e-05
LOC100160087	alpha-tocopherol transfer protein-like	54.687	45.4273	-0.267636	2.77343e-05
LOC100167317	ubiquitin-protein ligase E3B-like	5.35587	7.45276	0.476654	2.78824e-05
LOC100158687	immunoglobulin-binding protein 1b-like	16.374	11.7524	-0.478444	2.80009e-05
LOC100166428	endoribonuclease dcr-1-like	12.7413	15.3847	0.271977	2.80636e-05
LOC100161776	serum response factor homolog	24.6342	20.4285	-0.270077	2.84042e-05
LOC100158940	transcription factor AP-2-beta-like	25.7167	20.5349	-0.324632	2.8698e-05
LOC100164975	DNA polymerase epsilon catalytic subunit A-like	6.95718	8.71014	0.324193	2.87342e-05
LOC100163855	uncharacterized protein KIAA0195-like	7.87451	10.2702	0.383197	2.87445e-05
LOC100572734	aldehyde dehydrogenase X, mitochondrial-like	90.9587	66.302	-0.456159	2.93652e-05
LOC100165829	uncharacterized LOC100165829	18.787	24.3725	0.375522	2.96463e-05
LOC100166881	acetylcholine receptor subunit alpha-type acr-16-like	25.3793	19.7887	-0.358977	2.96463e-05
LOC100168317	UPF0636 protein C4orf41 homolog	9.73591	12.609	0.37307	2.96463e-05
LOC100160448	uncharacterized LOC100160448	27.4703	22.4092	-0.293782	2.98116e-05
LOC100167701	uncharacterized LOC100167701	27.5843	21.4161	-0.365152	2.98128e-05
LOC100169406	uncharacterized LOC100169406	108.778	96.9148	-0.166602	3.00669e-05
LOC100163817	tubulin-specific chaperone C-like	18.0385	24.8606	0.46278	3.0829e-05
LOC100159840	protein phosphatase 1L-like	10.5616	14.4896	0.456189	3.09079e-05
LOC100161495	ftsJ methyltransferase domain-containing protein 1-like	17.1278	13.4652	-0.347107	3.09092e-05
LOC100162898	uncharacterized LOC100162898	37.7515	31.0869	-0.280226	3.09092e-05
LOC100167984	ABC transporter G family member 23-like	17.0509	21.046	0.303693	3.09092e-05
LOC100169456	choline/ethanolamine kinase-like	28.1321	32.8475	0.223565	3.09806e-05
LOC100166113	eIF2B-alpha protein-like	14.9204	19.96	0.419826	3.12964e-05
LOC100575757	uncharacterized LOC100575757	31.6299	23.4133	-0.433964	3.15005e-05
LOC100164914	ATP-binding cassette sub-family G member 5-like	24.4229	19.5827	-0.318652	3.16887e-05
LOC100160443	STAM-binding protein-like	3.60564	5.83205	0.693748	3.18258e-05
Pomp	proteasome maturation protein	104.801	85.3431	-0.296309	3.21518e-05
LOC100571649	uncharacterized LOC100571649	10.4883	7.27083	-0.52859	3.23815e-05
LOC103310567	LOC103310567	6.75032	9.24306	0.453414	3.2634e-05
LOC100169622	peroxidasin-like	14.5709	17.7693	0.2863	3.27704e-05
LOC100168139	uncharacterized LOC100168139	14.488	17.8692	0.302617	3.27987e-05
LOC100164585	uncharacterized LOC100164585	17.0427	13.2899	-0.358825	3.29266e-05
LOC100168723	uncharacterized LOC100168723	33.6414	27.2853	-0.302116	3.30628e-05
LOC100165815	arf-GAP with Rho-GAP domain, ANK repeat and PH domain-containing protein 2-like	8.20902	10.7828	0.393455	3.38343e-05
LOC100574822	ectoderm-neural cortex protein 2-like	11.3185	14.1447	0.321578	3.39283e-05
LOC100166442	exportin-6-like	17.1452	21.0902	0.298765	3.42144e-05
LOC100167887	ubiquitin carboxyl-terminal hydrolase 43-like	27.9118	33.0268	0.242762	3.50215e-05
LOC100169268	protein furry-like	19.5629	16.4223	-0.25246	3.57346e-05
LOC100165854	protein CutA homolog	5.87619	9.60811	0.709371	3.58511e-05
LOC100162647	notchless protein homolog 1-like	30.0678	23.688	-0.344065	3.61624e-05
LOC100163401	uncharacterized LOC100163401	9.9526	12.127	0.285073	3.62971e-05
LOC100164719	dystrophin-like	11.0332	13.7033	0.31268	3.68269e-05
LOC100159427	probable RNA helicase armi-like	19.3347	23.4152	0.276258	3.68975e-05
Catb-1418	cathepsin B-1418	18.3667	13.038	-0.494367	3.70889e-05
LOC100144904	stunted-like	258.789	224.218	-0.206876	3.70889e-05
LOC100160014	putative E3 ubiquitin-protein ligase SH3RF1-like	8.96556	11.7749	0.393248	3.77501e-05
LOC100570073	uncharacterized LOC100570073	2.51217	4.04118	0.685842	3.77636e-05
NV4	uncharacterized LOC100302493	107.757	93.5316	-0.20426	3.77636e-05
LOC100169308	protein turtle-like	31.8266	27.2106	-0.226065	3.80114e-05
LOC100572136	four and a half LIM domains protein 2-like	140.484	114.999	-0.28878	3.80496e-05
LOC100161238	stearoyl-CoA desaturase 5-like	29.4354	23.3322	-0.335228	3.80682e-05
LOC100575545	histone H3-like	2.79584	10.4286	1.8992	3.81477e-05
LOC100169614	mediator of RNA polymerase II transcription subunit 12-like	18.8955	21.7442	0.202585	3.82616e-05
LOC100164948	uncharacterized LOC100164948	12.6512	9.62468	-0.39446	3.86334e-05
LOC100166309	UHRF1-binding protein 1-like	10.6758	13.363	0.323903	3.86871e-05
LOC100162427	TBC1 domain family member 4-like	6.11345	8.11822	0.409177	3.96444e-05
LOC103307639	LOC103307639	27.9298	36.7259	0.394994	3.96679e-05
LOC100160675	uncharacterized LOC100160675	87.6563	71.9089	-0.285686	4.00141e-05
14-3-3epsilon	14-3-3 protein epsilon	244.969	231.877	-0.0792374	4.00753e-05
LOC100168735	n-acetylgalactosamine kinase-like	38.307	30.8601	-0.311866	4.00753e-05
LOC100164086	cyclin-G-associated kinase-like	12.7089	16.0634	0.337937	4.01929e-05
LOC100160993	uncharacterized LOC100160993	8.54882	10.3788	0.27984	4.03555e-05
LOC100168628	uncharacterized LOC100168628	26.5787	31.9069	0.263596	4.05239e-05
LOC100160317	exocyst complex component 4-like	4.13854	6.33634	0.614527	4.1387e-05
LOC100162954	uncharacterized LOC100162954	117.914	108.597	-0.118748	4.1389e-05
LOC100575432	uncharacterized LOC100575432	161.123	134.07	-0.265177	4.1389e-05
LOC100161844	zinc finger BED domain-containing protein 1-like	10.0587	13.4397	0.418056	4.1602e-05
LOC100164015	e3 ubiquitin-protein ligase HECW2-like	28.805	33.3525	0.211476	4.18708e-05
LOC100162182	serine-arginine protein 55-like	337.493	313.436	-0.106685	4.21492e-05
LOC100169591	cytochrome c oxidase subunit 5B, mitochondrial	468.037	429.325	-0.124551	4.21492e-05
LOC100162779	adenosylhomocysteinase-like	319.374	299.087	-0.0946818	4.24145e-05
LOC100163605	proteasome-associated protein ECM29 homolog	18.9781	22.1994	0.226183	4.24145e-05
LOC100169571	lactase-phlorizin hydrolase-like	83.5292	74.0769	-0.173256	4.34153e-05
LOC100167222	LSM7 homolog, U6 small nuclear RNA associated (S. cerevisiae)-like	53.2331	40.8348	-0.382524	4.34412e-05
LOC100571832	uncharacterized LOC100571832	2.92656	4.12029	0.493542	4.34412e-05
LOC100165505	uncharacterized LOC100165505	11.6872	8.27257	-0.498527	4.42915e-05
LOC100164685	exostosin-2-like	10.3318	13.2353	0.357299	4.44179e-05
LOC100167207	retinol dehydrogenase 14-like	61.241	51.8862	-0.239146	4.44179e-05
LOC100159138	amino acid transporter	47.8472	41.5657	-0.20304	4.46951e-05
LOC100163343	monocarboxylate transporter 14-like	32.9283	28.6565	-0.200469	4.5123e-05
LOC100165580	homocysteine-responsive endoplasmic reticulum-resident ubiquitin-like domain member 2 protein-like	20.9907	26.8051	0.352753	4.54817e-05
LOC100160584	protein unc-13 homolog D-like	17.7968	20.9804	0.237424	4.54912e-05
LOC100160951	lysosomal protein NCU-G1-B-like	27.5023	32.8885	0.258029	4.54912e-05
LOC100162395	leucine-rich repeat protein soc-2 homolog	13.3433	16.7861	0.331148	4.54912e-05
LOC100164072	cytochrome P450 4g15-like	505.91	482.456	-0.0684843	4.58413e-05
LOC100164035	beta-1-syntrophin-like	12.1199	15.6614	0.369838	4.63168e-05
LOC100167500	uncharacterized LOC100167500	17.7381	13.0491	-0.442901	4.65167e-05
LOC100167728	DENN domain-containing protein 1A-like	12.1693	15.8738	0.383397	4.73687e-05
LOC100167599	tubulin polyglutamylase TTLL4-like	12.3936	15.0971	0.284683	4.74843e-05
LOC100163473	Golgi apparatus protein 1-like	21.2187	25.0713	0.240696	4.78018e-05
LOC100169093	aldehyde dehydrogenase, mitochondrial-like	183.865	169.547	-0.116964	4.80597e-05
LOC100160066	uncharacterized LOC100160066	9.45898	12.4627	0.397866	4.80657e-05
LOC100160538	protein TRC8 homolog	11.4864	14.8623	0.371727	4.80657e-05
LOC100168571	pupal cuticle protein Edg-84A-like	17.7502	11.5218	-0.623471	4.80657e-05
LOC100168653	inhibitor of growth protein 3-like	25.0635	30.3361	0.275449	4.80657e-05
LOC100158740	uncharacterized LOC100158740	26.8185	22.4843	-0.254314	4.81098e-05
LOC100160513	LOC100160513	51.8306	46.827	-0.146463	4.81098e-05
LOC100158958	uncharacterized LOC100158958	29.9705	23.4391	-0.354622	4.85945e-05
LOC100163847	chorion peroxidase-like	17.0291	21.5924	0.342521	4.85945e-05
LOC100160372	rho guanine nucleotide exchange factor 10-like	17.6562	21.1788	0.262446	4.88819e-05
LOC100159563	putative ankyrin repeat protein R873-like	26.4691	20.286	-0.383827	4.89171e-05
LOC100167003	uncharacterized LOC100167003	4.91359	8.07815	0.717246	4.95988e-05
LOC100168076	protein bicaudal C homolog 1-like	11.3737	15.4204	0.439135	4.9951e-05
LOC103310774	LOC103310774	82.8124	64.0232	-0.371252	5.03524e-05
LOC100573944	e3 ubiquitin-protein ligase AMFR-like	9.12514	11.7236	0.361497	5.03845e-05
LOC100573926	uncharacterized LOC100573926	11.7477	8.55772	-0.457075	5.12438e-05
Ctsl	cathepsin L	195.386	211.759	0.116098	5.12983e-05
LOC100166254	ATP-binding cassette sub-family E member 1-like	80.6172	91.3406	0.180169	5.1977e-05
LOC100167693	toll-interacting protein-like	26.8112	33.0343	0.301129	5.22357e-05
LOC100163972	MACRO domain-containing protein 2-like	88.822	75.3485	-0.237338	5.24455e-05
LOC100168429	probable serine hydrolase-like	16.004	21.2814	0.411155	5.36789e-05
LOC100571903	putative ribosomal RNA methyltransferase C4F10.03c-like	32.3092	26.006	-0.313099	5.41717e-05
LOC100165549	leucine-rich repeat serine/threonine-protein kinase 1-like	5.52959	6.82981	0.304671	5.44819e-05
LOC100164149	transcription factor Ken-like	18.8466	15.5914	-0.273556	5.45263e-05
LOC100573859	uncharacterized LOC100573859	1.73728	0.452335	-1.94137	5.45263e-05
LOC100169415	nuclear factor 1 X-type-like	19.0127	14.7299	-0.368223	5.46141e-05
LOC100168759	tumor protein p53 binding protein 1 homolog	8.15152	10.7386	0.397664	5.49785e-05
LOC100165997	cyclase-like	53.393	42.8647	-0.316859	5.54032e-05
LOC100164018	hamartin-like	15.0781	18.2684	0.276898	5.64461e-05
LOC100167442	transcription factor Adf-1-like	33.2116	24.7389	-0.424905	5.66154e-05
LOC103309958	LOC103309958	40.3977	48.4136	0.26114	5.66871e-05
LOC100158899	uncharacterized LOC100158899	43.255	36.4726	-0.246051	5.66903e-05
LOC100166136	coiled-coil domain-containing protein 132-like	8.01094	10.5391	0.395704	5.67621e-05
LOC100573660	uncharacterized LOC100573660	51.4184	44.6507	-0.203601	5.6773e-05
LOC100168961	uncharacterized LOC100168961	19.7964	25.8091	0.382646	5.69965e-05
LOC100161037	uncharacterized LOC100161037	4.32475	2.85765	-0.597789	5.72094e-05
Sh3bgr	SH3 domain binding glutamic acid-rich protein	58.5168	49.0115	-0.255731	5.78781e-05
LOC100574212	1,4-alpha-glucan-branching enzyme-like	107.646	93.0213	-0.210666	5.81622e-05
LOC100166216	SSXT-domain containing protein	38.8642	32.9186	-0.23954	5.84755e-05
LOC100162822	rapamycin-insensitive companion of mTOR-like	10.1388	12.4312	0.294077	5.86285e-05
LOC100159135	e3 ubiquitin-protein ligase Su(dx)-like	18.8809	22.0338	0.222786	6.06094e-05
LOC100162326	DNA-directed RNA polymerase II subunit RPB1-like	34.8984	38.9135	0.157108	6.07533e-05
Mlpt	mille-pattes	36.4065	29.7397	-0.291805	6.08648e-05
LOC100163850	malignant fibrous histiocytoma-amplified sequence 1-like	69.7724	63.0893	-0.145262	6.10562e-05
LOC100161489	solute carrier family 35 member F5-like	8.47824	11.8056	0.477631	6.10833e-05
LOC103309966	LOC103309966	2.22946	3.78965	0.765367	6.11804e-05
LOC100161241	potassium channel subfamily K member 9-like	38.6547	30.2887	-0.351865	6.19021e-05
LOC100169313	UDP-glucuronosyltransferase 2B20-like	9.00103	5.6596	-0.66939	6.19021e-05
LOC100164203	uncharacterized LOC100164203	19.5991	13.3719	-0.55159	6.2428e-05
LOC100159043	protein tiptop-like	31.9609	27.08	-0.239082	6.37957e-05
LOC100164910	activated CDC42 kinase 1-like	16.0592	19.6227	0.289121	6.40947e-05
Bic	bicaudal	759.538	721.2	-0.0747227	6.41396e-05
LOC100162021	uncharacterized LOC100162021	10.78	7.65209	-0.494433	6.48977e-05
Ldca	putative LD carboxypeptidase	21.1374	16.3699	-0.36875	6.5149e-05
LOC100168857	glucose dehydrogenase [acceptor]-like	21.421	17.0714	-0.327444	6.51595e-05
LOC100159250	GPI ethanolamine phosphate transferase 2-like	4.78188	6.8742	0.523616	6.52372e-05
LOC100169240	chitinase-3-like protein 2-like	9.67651	12.6078	0.381762	6.62594e-05
LOC100169115	facilitated trehalose transporter Tret1-like	21.9247	17.676	-0.310766	6.72614e-05
LOC100164702	transcription factor 25-like	36.9559	42.6963	0.208308	6.74352e-05
LOC100163620	stress-70 protein, mitochondrial-like	340.9	324	-0.0733533	6.8195e-05
LOC100572731	uncharacterized LOC100572731	10.7846	14.0443	0.381005	6.83091e-05
LOC100167569	axin-related protein-like	55.3653	49.5041	-0.161432	6.88611e-05
LOC100160195	guanine nucleotide exchange factor DBS-like	7.09505	9.01865	0.346099	6.94731e-05
LOC100158933	uncharacterized LOC100158933	7.06223	8.92883	0.338346	6.95685e-05
LOC103308956	LOC103308956	13.8592	17.5171	0.33792	7.06659e-05
LOC103311754	LOC103311754	15.718	21.1065	0.425264	7.27536e-05
LOC100169518	transportin-1-like	27.2713	31.6042	0.212734	7.32038e-05
LOC100168742	uncharacterized LOC100168742	55.7571	61.2526	0.135615	7.40972e-05
LOC100158877	LOC100158877	14.3988	17.7813	0.30441	7.4681e-05
LOC100165162	dnaJ homolog subfamily C member 3-like	45.9232	52.1131	0.182423	7.53565e-05
LOC100164588	structural maintenance of chromosomes protein 3-like	21.7388	25.3578	0.222155	7.54294e-05
LOC100163445	mediator of RNA polymerase II transcription subunit 13-like	41.9428	45.5906	0.120314	7.5805e-05
LOC100162523	ADP-ribosylation factor-binding protein GGA1-like	5.62205	8.20771	0.545883	7.6989e-05
LOC100572616	uncharacterized LOC100572616	16.1836	20.909	0.369589	7.71428e-05
LOC100163414	LOC100163414	8.22767	10.0086	0.282682	7.72553e-05
LOC100159536	ribosomal protein L44e-like	1031.52	961.909	-0.100792	7.74149e-05
LOC100166129	uncharacterized LOC100166129	26.6352	30.4738	0.194237	7.80715e-05
LOC100166761	small G protein signaling modulator 1-like	2.69162	4.04815	0.588789	7.86721e-05
LOC100159770	tetratricopeptide repeat protein 21B-like	8.54669	10.7947	0.336884	7.90324e-05
LOC100168933	selenide, water dikinase-like	100.069	90.0892	-0.151572	7.9916e-05
LOC100163879	LOC100163879	13.1234	15.9583	0.282159	7.99695e-05
LOC100164006	matrix metalloproteinase-16-like	11.4585	14.1386	0.303221	7.99695e-05
LOC100163302	e3 ubiquitin-protein ligase Mdm2-like	22.9823	29.6155	0.365828	8.0249e-05
Rbm39	RNA binding motif protein 39	74.0378	65.828	-0.169561	8.1623e-05
LOC100168558	CDGSH iron-sulfur domain-containing protein 3, mitochondrial-like	32.3971	41.7363	0.365438	8.31708e-05
LOC100163095	protein still life, isoform SIF type 1-like	16.2762	18.3779	0.175205	8.3458e-05
LOC100160020	protein phosphatase 1G-like	98.9369	89.5626	-0.143613	8.37029e-05
LOC103310455	LOC103310455	3.0287	4.67832	0.627293	8.37029e-05
LOC100161178	l-allo-threonine aldolase-like	52.5163	43.3281	-0.277464	8.37841e-05
Samdc	S-adenosylmethionine decarboxylase	170.153	184.4	0.116006	8.39877e-05
LOC100162056	cytochrome P450 6k1-like	15.5999	19.8705	0.349089	8.3997e-05
LOC100159430	mediator of RNA polymerase II transcription subunit 28-like	41.1627	32.0558	-0.360752	8.52429e-05
LOC103309629	LOC103309629	44.3608	37.576	-0.239474	8.52837e-05
LOC100160254	sorting nexin-2-like	31.1145	37.1521	0.255858	8.70684e-05
LOC100166250	serine/threonine-protein phosphatase 4 catalytic subunit-like	115.55	102.732	-0.169637	8.72178e-05
LOC100167972	zinc finger protein 99-like	20.0362	24.5373	0.292367	8.72178e-05
LOC100167495	e3 UFM1-protein ligase 1 homolog	14.8232	18.3269	0.306106	8.7268e-05
Ran	GTP-binding nuclear protein Ran	378.283	354.836	-0.0923136	8.72713e-05
LOC100164644	uncharacterized LOC100164644	10.0385	12.9856	0.371364	8.74249e-05
LOC100158939	protein patched-like	20.7295	23.9657	0.209286	8.91492e-05
LOC100165521	uncharacterized LOC100165521	25.2138	20.0994	-0.327059	9.06675e-05
LOC100162709	uncharacterized LOC100162709	25.0744	28.5437	0.186955	9.11266e-05
LOC100574400	zinc finger protein 808-like	1.32189	2.54361	0.944274	9.11266e-05
LOC100164283	TGF-beta receptor type-1-like	31.2719	37.2629	0.252873	9.15288e-05
LOC100573316	uncharacterized LOC100573316	20.8058	16.6794	-0.318917	9.2186e-05
LOC100165800	solute carrier family 46 member 3-like	22.6245	18.2241	-0.312036	9.2917e-05
LOC100169644	erythroid differentiation-related factor 1-like	7.63133	9.89908	0.37536	9.40188e-05
LOC100188938	dolichyl-diphosphooligosaccharide--protein glycosyltransferase subunit 4	44.4943	35.3386	-0.332374	9.48726e-05
Mrpl1	mitochondrial ribosomal protein L1	19.077	25.2856	0.40648	9.53054e-05
LOC100158689	uncharacterized LOC100158689	8.87502	11.7428	0.403957	9.62261e-05
Y-y	yellow-y	49.2887	41.901	-0.234272	9.66382e-05
LOC100166927	uncharacterized LOC100166927	38.1753	31.1826	-0.291895	9.75668e-05
LOC100163481	serine/threonine-protein kinase mTOR-like	15.5954	17.9019	0.198992	9.79323e-05
LOC100168608	dedicator of cytokinesis protein 7-like	9.85912	11.8124	0.260774	9.84591e-05
LOC100165173	uncharacterized LOC100165173	19.3989	24.4296	0.332653	0.000100436
LOC100167510	beta-hexosaminidase subunit beta-like	22.9518	18.2673	-0.329343	0.000100436
LOC100575230	uncharacterized LOC100575230	10.7387	13.1684	0.294259	0.000100465
LOC100166812	disks large homolog 1-like	18.2093	21.2595	0.223435	0.000100528
LOC100162584	chondroitin sulfate proteoglycan 4-like	10.2916	12.2056	0.246086	0.000101332
LOC100573719	uncharacterized LOC100573719	87.8733	67.9964	-0.369965	0.000102089
LOC103311901	LOC103311901	26.2936	20.075	-0.389315	0.000102206
LOC100166191	adenosine monophosphate-protein transferase FICD homolog	7.28288	10.4596	0.522253	0.000103285
LOC100162892	uncharacterized LOC100162892	17.446	21.9427	0.330845	0.000103384
LOC100572854	uncharacterized LOC100572854	21.3834	17.8759	-0.258473	0.00010466
LOC100158927	serine protease inhibitor 4-like	12.8204	17.5891	0.456244	0.000104765
LOC100163683	uncharacterized LOC100163683	21.4137	17.0408	-0.329543	0.000105048
LOC100163397	unc-112-related protein-like	38.8294	34.154	-0.185095	0.000105467
LOC100161686	nucleolysin TIA-1 isoform p40-like	33.2067	27.3973	-0.27744	0.000106104
LOC100159093	protein ROP-like	54.3175	61.7103	0.184094	0.000106159
LOC100164682	protein bicaudal D-like	12.7067	15.4567	0.282639	0.000106746
LOC100161663	tropomyosin-like	284.26	271.84	-0.0644516	0.000107405
LOC100160703	neurogenic locus protein delta-like	26.996	22.6956	-0.250333	0.000109514
LOC100160467	phosphatidylinositol glycan anchor biosynthesis class U protein-like	21.2229	27.0466	0.349828	0.000109811
LOC100165671	semaphorin-5B-like	29.9982	26.2268	-0.193834	0.000110643
LOC100158992	uncharacterized LOC100158992	24.9314	28.9786	0.217026	0.000110702
LOC103310092	LOC103310092	4.41845	7.15837	0.696092	0.000111005
LOC100167846	uncharacterized LOC100167846	27.2502	21.0282	-0.373946	0.00011115
LOC100169523	ubiquitin thioesterase otubain-like	25.3934	32.5111	0.35648	0.000111972
LOC100574600	uncharacterized LOC100574600	13.173	17.781	0.432756	0.000112095
LOC100163444	probable multidrug resistance-associated protein lethal(2)03659-like	4.00128	5.8934	0.558639	0.000113289
LOC103310021	LOC103310021	29.5817	43.6048	0.55978	0.000114396
LOC100164941	uncharacterized LOC100164941	81.0493	74.6477	-0.118701	0.000115509
LOC100168230	acyl-CoA Delta(11) desaturase-like	48.9135	43.4646	-0.170391	0.000116088
LOC100159476	uncharacterized LOC100159476	16.6147	18.6063	0.163331	0.000116764
LOC100167511	prefoldin subunit 2-like	64.9008	80.2667	0.306565	0.000117661
LOC100164356	uncharacterized LOC100164356	5.59108	7.50803	0.425308	0.000118634
LOC100159375	glucose-6-phosphate 1-dehydrogenase-like	108.316	99.8161	-0.117907	0.000119068
LOC100163166	protein giant-lens-like	38.9405	31.4114	-0.309985	0.000119068
LOC100158944	d-2-hydroxyglutarate dehydrogenase, mitochondrial-like	16.1055	12.158	-0.405642	0.00011912
LOC100165681	elongation factor Tu, mitochondrial-like	122.711	110.796	-0.147351	0.000119616
LOC100164968	uncharacterized LOC100164968	39.0052	33.7616	-0.208283	0.000119629
LOC100571286	uncharacterized LOC100571286	24.1592	29.2364	0.275189	0.000120734
LOC100168271	uncharacterized LOC100168271	53.7785	59.5429	0.146902	0.000121936
LOC100574081	uncharacterized LOC100574081	64.8384	59.3723	-0.127059	0.000122087
LOC100163733	oligoribonuclease, mitochondrial-like	12.6587	16.2515	0.36044	0.0001224
LOC100164881	ral GTPase-activating protein subunit alpha-1-like	7.65375	9.37422	0.292532	0.000123198
LOC100163933	myotubularin-related protein 14-like	20.8913	25.1304	0.266534	0.000123472
LOC100161887	androgen-induced gene 1 protein-like	33.7206	39.5398	0.229677	0.000123726
LOC100167810	synergin gamma-like	13.425	18.653	0.474485	0.000123924
LOC100161524	cytochrome b5 reductase 4-like	11.9524	16.1122	0.430857	0.000124933
LOC103311532	LOC103311532	13.7116	21.8148	0.669913	0.000125178
LOC100167029	serine-protein kinase ATM-like	2.33729	3.38019	0.532264	0.000125615
LOC100160352	two pore potassium channel protein sup-9-like	22.3016	17.9371	-0.314196	0.000126206
LOC100167188	mesencephalic astrocyte-derived neurotrophic factor homolog	70.7559	84.763	0.260584	0.000127218
LOC100164310	multidrug resistance-associated protein 4-like	12.9493	15.8328	0.290049	0.00012788
LOC100163234	uncharacterized LOC100163234	31.6815	27.4902	-0.20472	0.000128489
LOC100160392	ras-related protein M-Ras-like	53.7591	43.9032	-0.292183	0.000129355
LOC100165271	lysine-specific demethylase 3A-like	8.91603	11.2129	0.330682	0.000129355
LOC103311725	LOC103311725	4.53315	6.47319	0.513962	0.000130255
LOC100166607	uncharacterized LOC100166607	7.43468	10.8416	0.544239	0.000130769
LOC103309177	LOC103309177	45.1917	54.5175	0.270661	0.000132857
LOC100165079	uncharacterized LOC100165079	10.6756	7.13763	-0.580796	0.000133159
LOC100569275	netrin receptor UNC5B-like	39.7505	34.4118	-0.208069	0.000134254
LOC100163337	calcium-transporting ATPase type 2C member 1-like	9.74723	12.3129	0.337108	0.000134678
LOC100158668	uncharacterized protein LOC100158668	272.097	248.487	-0.130952	0.000135562
LOC100162059	actin-related protein 10-like	13.7474	18.6134	0.43718	0.000138343
LOC100166156	SCY1-like protein 2-like	5.11151	7.23873	0.501988	0.000138343
LOC100166512	28S ribosomal protein S15, mitochondrial-like	43.924	35.0206	-0.326806	0.000138587
LOC100163022	cornichon-like	16.3762	20.3233	0.311535	0.000139623
LOC100164255	anaphase-promoting complex subunit 2-like	9.72143	12.6538	0.380327	0.000140789
LOC100169374	mitochondrial-processing peptidase subunit alpha-like	28.7125	34.8532	0.279612	0.000140994
LOC100159278	serine/threonine-protein phosphatase 2A 56 kDa regulatory subunit alpha isoform-like	42.2677	47.265	0.161216	0.000141093
LOC100165153	uncharacterized LOC100165153	38.5908	30.3905	-0.344639	0.000141093
LOC100570991	sentrin-specific protease 2-like	14.1822	17.6033	0.311758	0.000141231
LOC100164188	protein lin-9 homolog	8.54182	11.6252	0.444643	0.00014173
LOC100161181	myotubularin-related protein 10-B-like	5.94166	8.40599	0.500552	0.000142532
LOC100166424	oligopeptidase A-like	28.6092	33.8961	0.24464	0.000143925
LOC100568691	cubilin-like	3.49818	4.85882	0.474	0.000143962
LOC100161836	uncharacterized LOC100161836	3.93152	5.65325	0.523994	0.000146287
LOC100163681	DDB1- and CUL4-associated factor 6-like	13.2666	16.1703	0.285541	0.000146287
LOC100575935	uncharacterized LOC100575935	43.3613	33.4747	-0.373338	0.000146287
LOC100161052	uncharacterized LOC100161052	40.8165	45.0265	0.141623	0.000147504
LOC100161000	endoplasmic reticulum aminopeptidase 2-like	45.2283	51.1945	0.178761	0.000147753
LOC100161592	peroxisomal biogenesis factor 19-like	21.9495	27.4649	0.323403	0.000147903
LOC100167445	CCR4-NOT transcription complex subunit 10-like	12.2852	16.0904	0.389272	0.000148668
LOC100168816	uncharacterized LOC100168816	32.0158	35.9039	0.165359	0.000148804
LOC100569457	zinc finger protein 624-like	6.57647	8.84909	0.428216	0.000150694
LOC100163339	glutaryl-Coenzyme A dehydrogenase-like	81.6085	69.4371	-0.233013	0.000151993
Ctdnep1	CTD nuclear envelope phosphatase 1	8.81791	11.4963	0.382667	0.000153429
LOC100160173	dedicator of cytokinesis protein 3-like	12.4087	14.734	0.247793	0.000153429
LOC100166817	uncharacterized LOC100166817	7.60063	10.1521	0.417592	0.000153429
LOC100569638	kynurenine/alpha-aminoadipate aminotransferase, mitochondrial-like	23.9257	30.7857	0.363697	0.000154386
LOC103310054	LOC103310054	16.0195	12.3453	-0.375873	0.000156712
LOC100163442	proclotting enzyme-like	72.0932	63.7872	-0.176596	0.000157358
LOC100164127	multidrug resistance protein 1-like	4.73934	6.2505	0.399286	0.000158705
LOC100161479	uncharacterized LOC100161479	28.9321	32.1624	0.152704	0.000159059
LOC100164902	reticulon-4-interacting protein 1 homolog, mitochondrial-like	55.8207	47.7719	-0.224638	0.000159059
LOC100162813	RNA polymerase I-specific transcription initiation factor RRN3-like	28.4726	33.8867	0.251148	0.000159683
LOC100168597	uncharacterized LOC100168597	8.65708	11.0691	0.354586	0.000159849
LOC100168119	LOC100168119	10.596	13.2775	0.325466	0.000160192
LOC100161513	cyclic AMP-dependent transcription factor ATF-4-like	190.267	178.379	-0.0930797	0.000161345
LOC100160494	28S ribosomal protein S33, mitochondrial-like	18.409	25.9024	0.492673	0.000166081
LOC100161958	uncharacterized LOC100161958	40.3593	31.9389	-0.337585	0.000167595
LOC100167040	uncharacterized LOC100167040	7.10699	4.84129	-0.553847	0.000169779
LOC100165625	dual specificity protein phosphatase CDC14A-like	7.79921	10.128	0.376947	0.000170314
LOC100167129	rho GTPase-activating protein 20-like	27.1893	23.6425	-0.201656	0.000171482
LOC100572658	uncharacterized LOC100572658	2.0606	3.32568	0.690586	0.000172495
LOC100164892	NADPH--cytochrome P450 reductase-like	34.8408	47.0405	0.433127	0.000175187
LOC100164259	endoribonuclease Dcr-1-like	8.34096	10.3363	0.309435	0.000178092
Shmt1	serine hydroxymethyltransferase 1 (soluble)	98.8974	89.8205	-0.138887	0.0001793
LOC100166379	tubby-related protein 4-like	15.213	18.7679	0.30296	0.000186817
LOC100161626	uncharacterized LOC100161626	24.1224	26.8778	0.15604	0.000187067
LOC100166830	putative pre-mRNA-splicing factor ATP-dependent RNA helicase DHX15-like	59.4445	66.7105	0.16637	0.000187067
LOC100162459	uncharacterized LOC100162459	77.9749	65.0667	-0.26109	0.000187624
Aqp1	aquaporin	44.4055	36.4914	-0.283182	0.000188687
LOC100166880	uncharacterized LOC100166880	18.8491	24.1728	0.358892	0.000193406
LOC100168351	TAR DNA-binding protein 43-like	95.7768	85.4363	-0.164828	0.00019399
LOC100162089	thioredoxin domain-containing protein 11-like	15.3036	18.8259	0.298847	0.000194249
LOC100163201	uncharacterized LOC100163201	6.54579	8.89135	0.441836	0.000194985
LOC100161157	cysteine-rich with EGF-like domain protein 2-like	30.031	37.1894	0.30844	0.000195415
LOC100162035	RING-box protein 1A-like	197.093	176.974	-0.155339	0.000195594
LOC100167272	NFX1-type zinc finger-containing protein 1-like	2.92228	3.99107	0.44968	0.000195594
LOC100164473	fat-like cadherin-related tumor suppressor homolog	11.8369	13.1226	0.148763	0.000195871
LOC100162739	zinc finger SWIM domain-containing protein KIAA0913-like	34.5811	38.2133	0.144094	0.000196661
Star	star protein	13.9338	18.8377	0.435028	0.000197351
LOC100575011	uncharacterized LOC100575011	16.0818	12.7837	-0.331119	0.000199616
LOC100159669	protein unc-80 homolog	2.94575	3.76081	0.352408	0.000199648
LOC100163898	probable nucleolar GTP-binding protein 1-like	171.941	185.438	0.109024	0.000201111
LOC100569768	uncharacterized LOC100569768	42.1521	37.2458	-0.178524	0.000204431
LOC100168021	heparan-sulfate 6-O-sulfotransferase 3-like	19.2671	23.5409	0.289028	0.000204798
LOC100166520	lon protease homolog 2, peroxisomal-like	11.7613	14.8411	0.335551	0.000205763
LOC100572712	uncharacterized LOC100572712	24.3223	29.486	0.27775	0.00020938
LOC100161813	uncharacterized LOC100161813	18.2516	15.3257	-0.25207	0.000210656
LOC100166028	protein zyg-11 homolog B-like	10.292	13.4757	0.388831	0.000210805
LOC100164032	uncharacterized LOC100164032	4.86024	6.72246	0.467961	0.00021165
LOC100164374	codanin-1-like	2.80029	4.37047	0.642215	0.000213226
LOC100159951	etoposide-induced protein 2.4 homolog	4.21975	6.23449	0.563112	0.000213644
LOC100166856	probable ATP-dependent RNA helicase DDX27-like	50.3188	44.3196	-0.183154	0.000213672
LOC100160053	mitotic spindle assembly checkpoint protein MAD1-like	17.2039	21.0523	0.29124	0.000214273
LOC100160647	caspase-1-like	23.6384	29.6618	0.327472	0.000214696
LOC100162936	laminin subunit alpha-1-like	14.9871	16.8824	0.171796	0.000215447
LOC100570269	probable protein-cysteine N-palmitoyltransferase porcupine-like	4.64753	7.34374	0.660052	0.000215447
LOC100166075	cytoskeleton-associated protein 5-like	0.902769	1.55066	0.780451	0.000215501
LOC100168370	DNA-directed RNA polymerase II subunit RPB2-like	49.7357	55.6449	0.161968	0.000218144
LOC100159627	uncharacterized LOC100159627	31.1764	26.1108	-0.25581	0.000218698
LOC100161351	STE20-like serine/threonine-protein kinase-like	40.0031	44.3123	0.147596	0.000221998
LOC100167991	zinc transporter 2-like	34.9568	30.1563	-0.213113	0.000223027
LOC100165656	tolloid-like protein 2-like	19.7213	16.4591	-0.260875	0.000225732
LOC100161781	uncharacterized LOC100161781	3.05663	4.94555	0.694189	0.000226565
LOC100160507	lamin Dm0-like	114.667	125.831	0.134037	0.000226616
LOC100167584	protein transport protein Sec31A-like	19.2432	22.7676	0.242629	0.000226775
LOC100169018	uncharacterized LOC100169018	61.1886	54.4827	-0.167465	0.000227051
LOC100160563	WD repeat-containing protein 19-like	2.76748	4.08767	0.562707	0.000227236
LOC100569599	cytochrome c oxidase subunit 6B2-like	314.909	280.935	-0.164698	0.000228497
LOC100162228	solute carrier family 22 member 6-like	8.25004	11.3709	0.46287	0.000229577
LOC100163148	transmembrane protein 104 homolog	17.323	21.3828	0.303761	0.000232743
LOC100165718	mitochondrial sodium/hydrogen exchanger NHA2-like	37.2345	31.1241	-0.258611	0.000233346
LOC100169642	caiB/baiF CoA-transferase family protein C7orf10 homolog	28.1729	22.2719	-0.339082	0.000233603
LOC100169645	heat shock protein 75 kDa, mitochondrial-like	41.1209	47.366	0.203982	0.000234471
LOC100165956	uncharacterized LOC100165956	36.7412	32.4166	-0.180663	0.000236793
LOC100161297	serine/threonine-protein kinase TAO1-like	39.6846	44.6007	0.168487	0.000236928
LOC100571760	uncharacterized LOC100571760	50.5753	43.2973	-0.224155	0.000238227
LOC100163704	protein LMBR1L-like	11.6441	15.4749	0.410329	0.000238516
LOC100165118	uncharacterized LOC100165118	22.6504	26.9457	0.250521	0.000239043
LOC100161101	signal transducer and activator of transcription 5B-like	21.4859	25.0494	0.221382	0.000240767
LOC100159332	bifunctional enzyme CarRP-like	47.8785	41.0962	-0.220374	0.000242302
LOC100572602	probable exonuclease mut-7 homolog	16.9332	21.1791	0.322789	0.000242758
LOC100570880	uncharacterized LOC100570880	55.1605	45.244	-0.285908	0.000243304
LOC100569280	uncharacterized LOC100569280	42.3819	37.1431	-0.190355	0.000243898
LOC100163004	uncharacterized LOC100163004	54.9025	60.8769	0.149025	0.000243909
LOC100573780	uncharacterized LOC100573780	18.9264	22.2377	0.232612	0.000243909
LOC100160162	echinoderm microtubule-associated protein-like 1-like	59.435	52.9018	-0.167996	0.00024421
LOC100165746	aminopeptidase N-like	65.7691	72.9408	0.149315	0.000246194
LOC100162296	sphingosine-1-phosphate lyase-like	18.0693	22.2261	0.298719	0.000246447
LOC100158775	spliceosome associated protein-like	45.544	37.5688	-0.277727	0.000247453
LOC100158858	major facilitator superfamily domain-containing protein 1-like	10.3937	13.2036	0.345218	0.000247676
LOC100571964	uncharacterized LOC100571964	47.9124	56.1464	0.228795	0.000248763
LOC100573471	uncharacterized LOC100573471	23.6053	20.6869	-0.190394	0.000249726
LOC100166681	EH domain-binding protein 1-like	10.6794	13.2262	0.308571	0.000250925
LOC100159776	PCI domain-containing protein 2-like	11.9651	16.4161	0.456283	0.00025322
LOC100161007	formation of mitochondrial complexes 1 homolog-like	54.1706	40.1292	-0.432859	0.000253907
LOC100162453	ubiquitin carboxyl-terminal hydrolase 14-like	106.715	96.463	-0.14571	0.000254206
LOC100163890	interference hedgehog-like	6.97267	9.07568	0.380295	0.000254809
LOC100166536	transportin-3-like	14.6903	17.8757	0.283136	0.000257043
LOC100167742	lysozyme 1-like	37.6512	28.5207	-0.400689	0.000258017
LOC100159791	uncharacterized LOC100159791	26.8261	20.7642	-0.369542	0.000260373
LOC100573227	uncharacterized LOC100573227	7.2645	9.32063	0.359564	0.0002606
LOC100159455	leucine-rich repeat neuronal protein 2-like	17.3509	21.0731	0.280389	0.000262986
Rps26	ribosomal protein S26	1157.74	1095.63	-0.079555	0.000264196
LOC100163103	5-oxoprolinase-like	24.773	28.2807	0.191047	0.000264217
LOC100160689	fasciclin-2-like	51.9776	46.3782	-0.164444	0.000267959
LOC100168344	probable ATP-dependent RNA helicase YTHDC2-like	7.3167	9.41318	0.363489	0.000269372
LOC100167196	uncharacterized LOC100167196	26.2347	29.461	0.167327	0.000273896
LOC100160271	uncharacterized LOC100160271	8.07758	10.7146	0.407578	0.000275047
LOC103308441	LOC103308441	1.54623	2.8129	0.863308	0.000275047
LOC100165777	zinc finger CCCH domain-containing protein 10-like	35.7672	30.3304	-0.237872	0.000278827
LOC100167431	ecdysone 20-monooxygenase-like	9.2098	6.58101	-0.484862	0.000279087
LOC100569832	d-beta-hydroxybutyrate dehydrogenase, mitochondrial-like	52.2846	44.7236	-0.225351	0.000279087
LOC100168077	sodium- and chloride-dependent GABA transporter ine-like	15.1952	12.0653	-0.332755	0.000279479
LOC100161585	uncharacterized LOC100161585	3.44796	4.94375	0.519862	0.000280125
LOC100163691	rab3 GTPase-activating protein non-catalytic subunit-like	5.76454	7.61772	0.402154	0.000280125
LOC100574348	uncharacterized LOC100574348	11.4597	14.9153	0.380221	0.000280125
LOC100164449	tumor protein D54-like	125.625	114.877	-0.129033	0.000280183
LOC100160326	uncharacterized protein LOC100160326	24.0683	18.4759	-0.381496	0.00028261
LOC100163332	intraflagellar transport protein 122 homolog	6.72111	8.81775	0.39171	0.000282913
LOC100161789	uncharacterized LOC100161789	32.0728	28.2777	-0.181687	0.000283228
LOC100168909	uncharacterized LOC100168909	7.47118	10.424	0.480495	0.000284277
LOC100164676	uncharacterized LOC100164676	17.3453	19.0813	0.137614	0.000285365
LOC100165398	uncharacterized LOC100165398	8.60352	10.3526	0.266989	0.00028577
LOC100161085	putative inorganic phosphate cotransporter-like	23.9923	19.0511	-0.3327	0.000286588
LOC100166163	protein FAM91A1-like	10.2681	13.0733	0.348455	0.000286884
LOC100159348	protein Hook homolog 3-like	3.24379	4.53329	0.482881	0.000289365
LOC100167839	polycomb protein EED-like	11.8122	15.9502	0.433298	0.000289538
LOC103309571	LOC103309571	32.0557	47.5554	0.569031	0.000290224
LOC100162437	eukaryotic translation initiation factor 2 subunit 3-like	203.796	188.776	-0.110445	0.000291529
LOC100164397	uncharacterized LOC100164397	27.6603	31.7335	0.198192	0.000292379
LOC100159761	uncharacterized LOC100159761	8.47183	11.4954	0.440311	0.000294666
LOC100166102	protein CREG2-like	13.8631	18.4735	0.414213	0.00029713
LOC100169064	alpha-mannosidase 2-like	8.64992	10.9477	0.339865	0.000302012
LOC100163524	tyrosine-protein phosphatase corkscrew-like	17.0457	20.6331	0.275558	0.000302466
LOC100571928	uncharacterized LOC100571928	4.48262	8.77166	0.968507	0.000302659
LOC100574055	uncharacterized LOC100574055	4.87054	7.32694	0.589131	0.000303393
LOC100161254	f-box only protein 6-like	9.17843	13.4263	0.54874	0.00030672
LOC100569721	aminopeptidase N-like	25.7596	22.3377	-0.205634	0.000307409
LOC100166947	cAMP-specific 3',5'-cyclic phosphodiesterase-like	33.8439	29.3486	-0.205603	0.000310902
LOC100162894	ATPase ASNA1 homolog	27.2036	33.3898	0.295608	0.000312282
LOC103310681	LOC103310681	4.80438	7.07734	0.558858	0.000312367
LOC100163309	aminopeptidase N-like	45.199	40.1027	-0.172589	0.000313852
LOC100163627	uncharacterized protein CG3556-like	49.5873	42.3977	-0.225985	0.000313852
LOC100167752	uncharacterized LOC100167752	26.5697	22.8169	-0.219681	0.000313852
LOC100168171	uncharacterized serpin-like protein TK1782-like	23.0576	18.2248	-0.339344	0.000313852
LOC100163781	uncharacterized LOC100163781	19.6926	22.5907	0.19808	0.000313998
LOC100162257	uncharacterized LOC100162257	24.1257	29.1714	0.273984	0.000317791
LOC100169487	MAP kinase-activating death domain protein-like	11.4569	13.3655	0.222297	0.000320788
ACYPI46564	uncharacterized LOC100574948	80.6398	66.1435	-0.285893	0.000320942
LOC100161612	GTP-binding protein SAR1b-like	132.319	148.076	0.162318	0.000320942
LOC100165299	uncharacterized LOC100165299	43.9982	50.2561	0.191856	0.00032113
LOC100169473	uncharacterized LOC100169473	16.4818	10.3981	-0.664552	0.000321409
LOC100160034	phenoloxidase subunit A3-like	36.2266	30.9525	-0.226995	0.000322027
LOC100158841	leucine zipper putative tumor suppressor 2 homolog	14.2027	10.7694	-0.399222	0.000322571
LOC100159374	uncharacterized LOC100159374	6.63401	8.61159	0.376398	0.000334311
LOC100161051	interferon-inducible double stranded RNA-dependent protein kinase activator A homolog A-like	9.60911	13.0975	0.446821	0.000335073
LOC103310548	LOC103310548	55.1853	61.027	0.145165	0.000335757
LOC100162370	uncharacterized LOC100162370	21.3439	30.6903	0.523963	0.000339259
LOC100144789	DnaJ-like	678.361	705.252	0.0560863	0.000340118
LOC100168228	protein FAM135A-like	4.61384	6.26846	0.442142	0.000340424
LOC100159901	LMBR1 domain-containing protein 2 homolog	18.1399	21.7665	0.262943	0.000341265
LOC100167176	solute carrier family 25 member 35-like	41.9959	34.2285	-0.295049	0.000342528
LOC100166139	tyrosine-protein kinase Abl-like	26.4584	23.0393	-0.199631	0.000343322
LOC100165896	abhydrolase domain-containing protein 16A-like	11.3939	14.4111	0.338915	0.000343706
LOC100160050	magnesium transporter protein 1-like	37.9368	45.4722	0.261389	0.000344072
LOC100161248	eukaryotic initiation factor 4A-like	1496.71	1544.87	0.0456939	0.000344072
LOC100159817	probable RNA-binding protein 19-like	20.087	24.1121	0.263495	0.00034436
LOC100168962	surfeit locus protein 6 homolog	48.0905	39.2541	-0.292911	0.000345882
LOC100570863	uncharacterized LOC100570863	5.2099	6.9983	0.425747	0.000345882
LOC100167032	uncharacterized LOC100167032	23.7768	19.1701	-0.310699	0.000348953
Spn5	serine protease inhibitor 5	35.6627	30.2243	-0.238709	0.000353827
LOC100570013	uncharacterized LOC100570013	53.9164	58.6262	0.12082	0.000355331
LOC100159904	protein PTCD3 homolog, mitochondrial-like	15.5204	19.4551	0.325986	0.000357113
LOC100161087	uncharacterized LOC100161087	13.1599	15.4831	0.234543	0.000357113
LOC100165178	facilitated trehalose transporter Tret1-like	76.206	67.4206	-0.176715	0.000357694
LOC100167580	trifunctional enzyme subunit beta, mitochondrial-like	105.759	95.639	-0.14511	0.000357893
LOC100160413	TWiK family of potassium channels protein 18-like	37.4784	31.0032	-0.273642	0.00035916
LOC100168721	RNA polymerase-associated protein LEO1-like	37.3471	32.1056	-0.218171	0.000359192
LOC100161023	uncharacterized LOC100161023	21.0532	24.7846	0.235409	0.000362379
LOC100160593	prohormone-4-like	12.271	15.7248	0.357785	0.000365584
LOC100159965	alpha-N-acetylgalactosaminidase-like	33.8307	27.6321	-0.29199	0.000368705
LOC100163823	methionine aminopeptidase 2-like	116.715	105.673	-0.143383	0.000370979
LOC100163514	endoplasmic reticulum resident protein 44-like	4.8932	7.77139	0.667395	0.000372881
LOC100168796	ELAV-like protein 4-like	17.4163	22.4213	0.364427	0.000372965
LOC100569301	ATP-dependent RNA helicase DDX54-like	14.4105	11.4152	-0.336168	0.000373238
LOC100160386	eukaryotic translation initiation factor 3 subunit L-like	116.189	127.449	0.133442	0.000374754
LOC100162820	rho GTPase-activating protein 12-like	24.0364	27.7099	0.205179	0.000374972
LOC100163476	gamma-interferon-inducible lysosomal thiol reductase-like	43.5437	35.3875	-0.299222	0.000375864
LOC100572035	uncharacterized LOC100572035	15.1046	12.0921	-0.320918	0.000376785
LOC100160287	GTPase-activating protein-like	35.5273	40.6572	0.194582	0.000377232
LOC100167085	mitochondrial sodium/hydrogen exchanger NHA2-like	15.7871	12.5038	-0.336385	0.000377232
LOC100166313	uncharacterized LOC100166313	45.9729	54.6334	0.249	0.000377455
LOC100161055	uncharacterized protein LOC100161055	26.7144	23.0508	-0.212805	0.000378859
LOC100169068	uncharacterized LOC100169068	131.528	141.727	0.107745	0.000378859
LOC100161956	oxysterol-binding protein 1-like	20.2845	23.2265	0.195396	0.000380757
LOC100162386	peptidyl-prolyl cis-trans isomerase-like	1492.19	1439.34	-0.0520272	0.000380757
LOC100159477	protein scabrous-like	23.2094	18.6761	-0.313518	0.000385303
Hibadh	3-hydroxyisobutyrate dehydrogenase	41.334	31.9495	-0.371534	0.000387559
LOC100163600	probable multidrug resistance-associated protein lethal(2)03659-like	5.31465	6.94781	0.386584	0.000390333
Tmem35	transmembrane protein 35	37.1785	45.5305	0.292365	0.000401722
LOC100168848	uncharacterized LOC100168848	86.0016	70.8296	-0.28001	0.000401793
LOC100159068	geranylgeranyl transferase type-2 subunit alpha-like	7.97911	11.0618	0.471287	0.00040347
LOC100574123	uncharacterized LOC100574123	22.8102	17.7684	-0.360367	0.000410155
LOC100162766	protein sel-1 homolog 1-like	41.3786	46.2467	0.160465	0.000412989
LOC100164482	required for meiotic nuclear division protein 1 homolog	15.6434	11.3122	-0.467676	0.000413159
LOC100574490	uncharacterized LOC100574490	1.29218	3.79448	1.5541	0.000413486
LOC100575888	uncharacterized LOC100575888	7.42628	9.46393	0.3498	0.000414275
LOC100166993	ftsJ methyltransferase domain-containing protein 1-like	7.40585	9.72402	0.392888	0.000419023
LOC100164691	nose resistant to fluoxetine protein 6-like	7.28515	9.43532	0.373113	0.00042153
LOC100167378	paired box protein Pax-6-like	8.63741	6.20695	-0.476715	0.000421776
LOC100160898	uncharacterized LOC100160898	8.56758	10.2664	0.260972	0.000423122
LOC100166501	biotin--protein ligase-like	14.9585	17.8741	0.256908	0.000425157
LOC100158796	uncharacterized LOC100158796	39.0338	32.8206	-0.250121	0.000428497
LOC100160421	uncharacterized LOC100160421	143.257	125.76	-0.187927	0.000434182
LOC100574794	GPI mannosyltransferase 4-like	4.06604	6.06306	0.576421	0.000434182
LOC100166091	uncharacterized LOC100166091	9.62012	12.0066	0.319705	0.000434312
LOC100166674	ecdysteroid UDP-glucosyltransferase-like	16.1902	12.5316	-0.369542	0.000437193
LOC100159644	vacuolar protein sorting-associated protein 53 homolog	11.3497	14.398	0.343218	0.000442447
LOC100570755	uncharacterized LOC100570755	19.7092	16.397	-0.265437	0.000443462
LOC100163009	uncharacterized LOC100163009	32.4089	25.9854	-0.31869	0.000449014
LOC100165871	pentatricopeptide repeat-containing protein 2-like	43.8112	52.1732	0.252011	0.000449014
LOC100162769	DNA-directed RNA polymerase I subunit RPA12-like	11.9899	18.7974	0.648716	0.000451029
LOC100168154	protein neuralized-like	24.2878	20.5505	-0.241058	0.000456078
LOC100161737	uncharacterized LOC100161737	36.4636	42.3614	0.216294	0.000458809
LOC100165572	glutamate [NMDA] receptor-associated protein 1-like	52.4602	58.5858	0.159327	0.000458809
LOC100169551	UDP-glucuronosyltransferase 2B14-like	28.3389	23.2507	-0.285512	0.000462613
LOC103309771	LOC103309771	31.4831	23.1134	-0.445846	0.000475836
LOC100160145	enoyl-CoA hydratase domain-containing protein 3, mitochondrial-like	8.64897	12.4583	0.526503	0.000481142
LOC100160293	phosphoglucomutase-like	219.495	205.064	-0.098114	0.000481142
LOC100161694	ephrin-B2-like	23.0433	18.0323	-0.353763	0.000481351
LOC100158679	endoplasmic reticulum resident protein 44-like	39.5584	45.4943	0.201702	0.000483488
LOC100166172	uncharacterized LOC100166172	36.7091	45.7351	0.317164	0.000484501
LOC103309954	LOC103309954	56.8532	64.9081	0.191159	0.000484501
LOC100167955	guanine nucleotide-releasing factor 2-like	9.651	12.1969	0.337763	0.000486779
LOC100163328	solute carrier family 46 member 3-like	30.5844	25.1797	-0.280535	0.000492426
LOC100168537	uncharacterized LOC100168537	31.0388	25.7508	-0.269452	0.000494472
LOC100168190	tripartite motif-containing protein 2-like	10.7903	13.7813	0.352978	0.000498099
LOC100571773	ubiquitin carboxyl-terminal hydrolase 3-like	15.7172	19.2757	0.294438	0.000498681
LOC103307655	LOC103307655	14.0687	19.1666	0.446103	0.000501335
LOC100163096	DNA polymerase alpha catalytic subunit-like	10.8122	13.1918	0.286988	0.000502909
LOC100161515	solute carrier family 12 member 9-like	25.4009	29.3261	0.207305	0.000504802
LOC100574972	uncharacterized LOC100574972	25.363	19.5263	-0.377311	0.000505057
LOC100164512	bhlhzip transcription factor max/bigmax-like	41.4693	32.2832	-0.361259	0.000505707
LOC100167896	myotubularin-related protein 4-like	23.8915	27.7479	0.215879	0.000506706
Catb-16d2	cathepsin B-16D2	55.5529	46.8701	-0.245192	0.000511367
LOC100163623	protein scribble homolog	38.606	42.0964	0.124872	0.000514055
LOC100164208	uncharacterized LOC100164208	58.9347	64.2001	0.123457	0.000516847
LOC100166818	neuroligin-4, Y-linked-like	17.0865	14.3973	-0.24706	0.000517219
LOC100574713	uncharacterized LOC100574713	13.1945	10.2463	-0.364839	0.000520167
LOC100164406	voltage-dependent calcium channel type A subunit alpha-1-like	9.60264	11.0266	0.199489	0.000521075
LOC100165519	phospholipase DDHD2-like	8.44637	10.8772	0.364899	0.00052199
LOC100162916	calpain-1 catalytic subunit-like	15.4427	12.4874	-0.30645	0.000522525
LOC100164280	protein msta, isoform A-like	33.0479	26.7466	-0.305205	0.00052431
LOC100166685	ATP-binding cassette sub-family G member 4-like	8.36806	10.5675	0.336672	0.000525639
LOC100166954	n-acetyl-D-glucosamine kinase-like	45.7405	51.7441	0.17792	0.000527452
LOC100167312	tyrosine-protein kinase hopscotch-like	10.6412	12.9869	0.287402	0.000527452
LOC100165518	cadherin-related tumor suppressor-like	18.4223	19.8677	0.108967	0.000529618
LOC100572652	lysine-specific histone demethylase 1A-like	12.2231	8.24097	-0.568729	0.000529618
LOC100159462	uncharacterized LOC100159462	2.73776	4.4575	0.703241	0.000532369
LOC103310346	LOC103310346	52.835	44.0098	-0.263669	0.000532369
LOC100162040	uncharacterized LOC100162040	23.3306	20.1604	-0.210701	0.00053907
LOC100163455	heat shock 70 kDa protein 4L-like	251.83	239.514	-0.0723422	0.00053907
LOC100169073	GPI ethanolamine phosphate transferase 1-like	4.23226	6.0049	0.504711	0.00053907
LOC103309692	LOC103309692	12.6549	21.6474	0.7745	0.00053907
Ipps	mitochondrial isoprenyl diphosphate synthase	76.4963	68.3569	-0.162302	0.000539982
LOC100162410	H(+)/Cl(-) exchange transporter 7-like	16.0901	19.2716	0.2603	0.000547964
LOC100167289	n-acetyltransferase 15-like	5.45086	8.01922	0.556977	0.000552777
LOC100162388	probable nuclear hormone receptor HR3-like	26.7362	22.9874	-0.217949	0.000553829
LOC100167128	probable glutamyl-tRNA synthetase, mitochondrial-like	8.23945	11.3907	0.467234	0.00055926
LOC100570714	uncharacterized LOC100570714	19.2092	14.7332	-0.382732	0.00055985
LOC100167199	uncharacterized LOC100167199	85.5384	73.1274	-0.226159	0.000562321
LOC100569295	uncharacterized LOC100569295	10.3945	12.5447	0.271258	0.000564645
[truncated: 10,465 more rows]

## Sheet: S5
Supplementary Table S5: All expressed transcripts in EBF-treated maternal sample or hexane-treated maternal sample
Gene ID	Description	Control	Treat	Log2(Fold_change)	q-value
LOC100574121	uncharacterized LOC100574121	26.7068	71.5863	1.42248	0
LOC100167295	uncharacterized LOC100167295	15.263	10.7672	-0.503406	6.80405e-113
LOC103310901	LOC103310901	3719.08	3321.43	-0.163143	7.7009e-102
LOC100574521	uncharacterized LOC100574521	2575.2	2277.09	-0.177493	5.59878e-65
cp45	cuticular protein 45	105.223	57.4361	-0.873424	3.34815e-49
LOC103309239	LOC103309239	2476.84	2236.21	-0.147447	4.32288e-42
LOC100165938	uncharacterized LOC100165938	4.26407	2.61136	-0.707431	1.57949e-38
LOC100159543	heat shock protein 68-like	34.6424	20.6131	-0.748975	7.61942e-32
LOC100167381	titin-like	11.844	8.30274	-0.512496	1.72752e-28
LOC100570877	uncharacterized LOC100570877	93.155	47.8242	-0.961894	3.74898e-23
LOC103308397	LOC103308397	130.683	70.7925	-0.884408	1.32902e-20
LOC100163748	heat shock 70 kDa protein cognate 4-like	562.053	515.476	-0.124804	1.7227e-20
LOC100166119	twitchin-like	48.6249	45.5371	-0.094653	3.5435e-19
LOC100160310	titin-like	20.5178	18.3109	-0.164177	2.06968e-18
LOC100169457	tubulin alpha chain-like	3125.43	2993.76	-0.0620962	2.58887e-16
LOC100166051	uncharacterized LOC100166051	141.34	114.029	-0.309769	3.96929e-15
LOC100574487	uncharacterized LOC100574487	83.3876	48.5157	-0.781382	5.61036e-14
LOC100574209	uncharacterized LOC100574209	161.652	105.434	-0.616551	6.157e-14
LOC100162193	uncharacterized LOC100162193	399.612	352.899	-0.179347	1.10969e-13
LOC100167416	uncharacterized LOC100167416	32.9869	55.6448	0.754352	1.26636e-13
cp43	cuticular protein 43	95.2499	158.489	0.734589	1.26636e-13
LOC100574390	uncharacterized LOC100574390	129.741	84.358	-0.621043	1.38205e-13
LOC100575018	uncharacterized LOC100575018	1.23018	0.456686	-1.4296	2.13777e-13
LOC100158857	fatty acid synthase-like	188.33	218.66	0.215426	2.14307e-13
LOC100158873	uncharacterized protein LOC100158873	919.947	1019.92	0.148839	2.14307e-13
LOC100159152	proton-coupled amino acid transporter 4-like	203.875	234.651	0.202835	2.14307e-13
LOC100162476	programmed cell death protein 4-like	189.495	213.854	0.174466	2.14307e-13
LOC100164880	uncharacterized WD repeat-containing protein YPL183C-like	69.2583	102.686	0.568177	2.14307e-13
LOC100165459	polyubiquitin-A-like	1292.89	1363.54	0.0767522	2.14307e-13
LOC100165866	threonine dehydratase catabolic-like	190.569	222.421	0.22298	2.14307e-13
LOC100166717	pathogenesis-related protein 5-like	67.6954	93.8589	0.471437	2.14307e-13
LOC100166941	LOC100166941	92.1882	112.367	0.285558	2.14307e-13
LOC100167369	tyrosine 3-monooxygenase-like	373.548	412.923	0.144577	2.14307e-13
LOC100169524	hexokinase type 2-like	416.853	449.953	0.110234	2.14307e-13
LOC100571760	uncharacterized LOC100571760	62.0023	76.5794	0.304633	2.14307e-13
LOC100573844	protein BTG2-like	111.528	146.369	0.392197	2.14307e-13
LOC100574486	uncharacterized LOC100574486	59.6059	73.6667	0.305556	2.14307e-13
ORF1	chemosensory protein-like	497.858	571.602	0.199279	2.14307e-13
LOC100160920	fatty acid synthase-like	175.099	195.027	0.155507	2.37106e-13
LOC100162438	uncharacterized LOC100162438	168.359	195.025	0.212118	2.37106e-13
LOC100164608	uncharacterized LOC100164608	504.954	594.129	0.234623	2.37106e-13
LOC100167379	LOC100167379	1169.75	1254.38	0.100776	2.37106e-13
LOC100167736	uncharacterized LOC100167736	1352.05	1424.79	0.0755957	2.37106e-13
LOC100573825	uncharacterized LOC100573825	499.892	597.857	0.258183	2.37106e-13
LOC103310639	LOC103310639	1012.72	1150.2	0.183652	2.37106e-13
cprr1-11	RR1 cuticle protein 11	1376.44	1519.26	0.142427	2.37106e-13
LOC100161293	zinc finger homeobox protein 3-like	42.5214	48.2362	0.181927	2.84285e-13
LOC100166601	uncharacterized LOC100166601	1884.79	1993.23	0.0807082	2.84285e-13
LOC100168845	uncharacterized LOC100168845	43.8139	51.135	0.222924	3.34319e-13
LOC100158911	LOC100158911	29.9188	36.7518	0.29676	3.82391e-13
LOC100165620	calcium/calmodulin-dependent protein kinase kinase 2-like	85.9686	100.746	0.228845	4.28614e-13
LOC100160512	protein spinster homolog 1-like	163.874	185.629	0.179836	6.83357e-13
LOC100575566	uncharacterized LOC100575566	131.651	87.6302	-0.587225	1.16735e-12
LOC100570518	uncharacterized LOC100570518	31.1478	40.2874	0.371198	7.29424e-12
LOC100165351	uncharacterized LOC100165351	1.15171	0.525385	-1.13233	8.4797e-12
Samdc	S-adenosylmethionine decarboxylase	202.94	182.782	-0.150925	1.25584e-11
LOC100167587	LOC100167587	83.9741	99.9955	0.25192	2.35368e-11
LOC100165741	cuticular protein	3593.51	3771.57	0.0697754	2.41453e-11
cprr1-8	RR1 cuticle protein 8	615.33	676.232	0.136159	2.41453e-11
LOC100160135	uncharacterized LOC100160135	46.6567	54.849	0.233382	3.3706e-11
LOC100165584	MAP kinase-interacting serine/threonine-protein kinase 1-like	106.436	121.425	0.190083	3.42857e-11
LOC100166895	protein yippee-like 1-like	13.6471	18.2951	0.422868	5.14303e-11
LOC100162715	pancreatic lipase-related protein 2-like	18.0477	24.6467	0.449577	6.15966e-11
LOC100158676	uncharacterized LOC100158676	40.3522	47.9157	0.247853	8.37941e-11
LOC100571263	uncharacterized LOC100571263	469.591	385.338	-0.285279	1.02865e-10
LOC100159401	neural-cadherin-like	17.9428	24.0275	0.421279	1.85165e-10
Rpl41	ribosomal protein L41	1505.69	1343.87	-0.164037	2.91509e-10
LOC100166820	neural-cadherin-like	17.8852	21.9689	0.296696	3.66298e-10
LOC100159778	glycogen phosphorylase-like	234.205	216.132	-0.115856	7.559e-10
LOC100168004	uncharacterized LOC100168004	1087.13	1023.97	-0.086351	8.00795e-10
LOC100168737	uncharacterized LOC100168737	280.797	242.135	-0.213719	8.27139e-10
Obp4	odorant-binding protein 4	244.189	276.06	0.176981	1.35231e-09
LOC100169332	glutamate decarboxylase-like protein 1-like	143.501	163.937	0.192081	1.86827e-09
LOC100164058	s-adenosylmethionine synthase-like	588.275	620.94	0.0779631	2.64733e-09
LOC100159728	facilitated trehalose transporter Tret1-like	194.273	210.331	0.11458	3.06349e-09
LOC100160215	40S ribosomal protein S5-like	1830.03	1735.86	-0.0762167	3.24798e-09
LOC100169125	membrane-bound alkaline phosphatase-like	89.104	76.6274	-0.217629	4.38628e-09
LOC100169122	glyceraldehyde-3-phosphate dehydrogenase-like	2308.05	2224.37	-0.0532777	5.58401e-09
LOC100162869	dual 3',5'-cyclic-AMP and -GMP phosphodiesterase 11-like	29.7798	34.6593	0.218906	5.672e-09
LOC100160700	phosphoenolpyruvate carboxykinase [GTP]-like	115.651	131.226	0.182276	5.69519e-09
LOC100165750	ATP-dependent RNA helicase p62-like	1168.79	1217.55	0.0589715	9.30665e-09
LOC100569479	uncharacterized LOC100569479	22.9263	27.2767	0.250662	1.19201e-08
LOC100568855	uncharacterized LOC100568855	1.50969	0.0732464	-4.36535	1.47043e-08
LOC100166931	polyubiquitin-G-like	194.981	177.322	-0.136958	1.49676e-08
LOC100570783	uncharacterized LOC100570783	46.4502	24.0753	-0.948129	1.56402e-08
LOC100571300	uncharacterized LOC100571300	84.7296	93.4577	0.141447	1.65038e-08
LOC100159449	40S ribosomal protein S23-like	1721.99	1612.24	-0.09501	1.90438e-08
LOC100160060	SPRY domain-containing SOCS box protein 1-like	138.506	155.31	0.165192	1.90438e-08
LOC100160689	fasciclin-2-like	51.4697	58.429	0.182961	1.90438e-08
LOC100165557	uncharacterized LOC100165557	64.2138	70.7273	0.139384	1.90438e-08
cprr1-5	RR1 cuticle protein 5	251.21	226.048	-0.152262	2.20092e-08
LOC100168097	forkhead box protein O-like	53.8177	64.0001	0.249993	2.85444e-08
ORF5	chemosensory protein-like	965.195	1038.57	0.105712	3.6273e-08
Rps3a	ribosomal protein S3A	1573.88	1493.96	-0.0751746	4.22455e-08
LOC100165783	uncharacterized LOC100165783	111.954	123.51	0.141721	4.82766e-08
LOC100162838	uncharacterized LOC100162838	40.4731	45.499	0.168873	5.55607e-08
LOC100162231	protein takeout-like	228.154	255.334	0.162381	8.37857e-08
LOC100575855	uncharacterized LOC100575855	113.363	78.0789	-0.537949	8.97516e-08
LOC100159612	tropomyosin-2-like	702.028	665.927	-0.0761645	9.40125e-08
LOC100165676	laccase-1-like	23.9553	30.5491	0.350782	9.77418e-08
LOC100159693	uncharacterized LOC100159693	16.1135	19.0377	0.240589	1.01856e-07
LOC103309553	LOC103309553	38.7219	46.1916	0.254479	1.05276e-07
LOC100163683	uncharacterized LOC100163683	23.4356	29.2098	0.31775	1.59002e-07
LOC100160321	uncharacterized LOC100160321	43.3558	48.5005	0.161774	1.81025e-07
LOC100168379	collagen alpha-2(IV) chain-like	114.476	124.304	0.118826	1.85255e-07
Nop56	nucleolar KKE/D repeat protein Nop56	332.774	306.693	-0.117747	2.23585e-07
LOC100166465	facilitated trehalose transporter Tret1-like	18.6429	13.9041	-0.423115	2.28535e-07
LOC100168223	uncharacterized LOC100168223	14.926	13.0437	-0.194477	2.64036e-07
LOC103310294	LOC103310294	13.616	7.55835	-0.849159	2.76971e-07
LOC100166459	tubulin beta-4 chain-like	192.091	172.1	-0.158543	2.869e-07
LOC100158660	40S ribosomal protein S4-like	1875.85	1785.81	-0.0709659	2.87129e-07
LOC100164819	enolase-like	1004.78	960.17	-0.0655229	2.87129e-07
LOC100167672	protein dachsous-like	24.808	27.8273	0.165696	2.94811e-07
LOC100165139	uncharacterized LOC100165139	23.3019	26.9196	0.208207	3.84942e-07
LOC100165234	uncharacterized LOC100165234	10.6356	13.8631	0.382355	3.87495e-07
LOC100163625	heat shock protein 70 A1-like	10.3875	6.09868	-0.768285	3.95704e-07
LOC100569954	probable maltase L-like	34.5207	27.8439	-0.310103	4.02333e-07
cp7	cuticular protein 7	1112.81	1053.7	-0.0787392	4.09636e-07
LOC100571316	uncharacterized LOC100571316	24.1116	27.5425	0.191935	4.37795e-07
LOC100161789	uncharacterized LOC100161789	34.4916	39.1451	0.182587	5.62965e-07
LOC100162552	filamin-A-like	125.58	132.643	0.0789364	5.68071e-07
LOC100162550	enhancer of split mgamma protein-like	60.1816	71.8727	0.25612	6.20192e-07
LOC100160586	hydroxymethylglutaryl-CoA lyase, mitochondrial-like	113.634	128.955	0.182478	6.45005e-07
LOC100161712	uncharacterized LOC100161712	94.9079	103.785	0.129003	6.63536e-07
LOC100158731	uncharacterized LOC100158731	10.3044	13.6797	0.408777	6.63808e-07
LOC100162512	heterogeneous nuclear ribonucleoprotein 87F-like	292.156	269.594	-0.115948	6.63808e-07
LOC100159790	ATP-binding cassette sub-family A member 1-like	38.4994	43.2574	0.168109	6.7635e-07
LOC100167340	uncharacterized LOC100167340	86.5841	93.0612	0.104077	6.7635e-07
LOC100162393	uncharacterized LOC100162393	196.69	218.09	0.149	7.29112e-07
LOC100167472	uncharacterized LOC100167472	54.3376	59.9365	0.141484	8.7925e-07
LOC100168809	ornithine aminotransferase, mitochondrial-like	234.452	212.62	-0.141015	1.05979e-06
LOC100166173	uncharacterized LOC100166173	81.0707	91.3334	0.171964	1.19634e-06
cp1	cuticular protein 1	2023.38	2121.45	0.0682834	1.25764e-06
LOC103308440	LOC103308440	1.0028	0.352354	-1.50894	1.40364e-06
LOC100159393	syntaxin-binding protein 5-like	26.567	30.7264	0.209841	1.50209e-06
LOC100165247	ABC transporter G family member 20-like	114.088	124.719	0.128531	1.82916e-06
LOC100163622	inositol 1,4,5-trisphosphate receptor-like	23.8578	26.5893	0.156385	2.03859e-06
LOC100168780	40S ribosomal protein S24-like	1176.7	1101.85	-0.0948154	2.07094e-06
LOC100573285	uncharacterized LOC100573285	1630.67	1677.59	0.0409314	2.12033e-06
ACYPI45001	uncharacterized LOC100570716	13.0153	19.7922	0.604727	3.16976e-06
LOC100162402	rap guanine nucleotide exchange factor 2-like	44.1471	49.0705	0.15254	3.47336e-06
LOC100159134	monocarboxylate transporter 1-like	23.5674	27.6764	0.231867	4.12596e-06
LOC100165314	zinc finger and BTB domain-containing protein 34-like	28.8059	34.7146	0.269174	4.18213e-06
LOC100164067	uncharacterized LOC100164067	179.291	155.274	-0.207491	4.35541e-06
LOC100569415	uncharacterized LOC100569415	7.16901	0.256812	-4.80299	4.6856e-06
LOC100576032	uncharacterized LOC100576032	108.08	80.7202	-0.421101	4.95104e-06
LOC100161272	peroxiredoxin 1-like	628.082	588.181	-0.0946916	5.45349e-06
LOC100163324	uncharacterized LOC100163324	79.1728	86.7285	0.131501	5.54258e-06
LOC100166532	uncharacterized LOC100166532	34.8233	38.9793	0.162655	5.66167e-06
LOC100168016	cystathionine gamma-lyase-like	437.678	399.14	-0.132973	5.66167e-06
Rps3	ribosomal protein S3	1722.62	1641.63	-0.0694711	5.66167e-06
LOC100158923	zinc finger protein-like	1215.85	1266.09	0.0584148	5.73894e-06
LOC100167752	uncharacterized LOC100167752	32.7722	38.2136	0.221611	6.33123e-06
LOC100162494	serine/threonine-protein kinase NIM1-like	15.5463	19.4279	0.321563	7.22097e-06
LOC100166396	b-box type zinc finger protein ncl-1-like	99.5961	108.286	0.120691	7.59581e-06
LOC100167129	rho GTPase-activating protein 20-like	31.4036	35.6484	0.182907	7.94795e-06
LOC100571349	uncharacterized LOC100571349	78.9821	52.8927	-0.578456	8.43093e-06
LOC100575560	facilitated trehalose transporter Tret1-like	23.4685	18.4278	-0.348842	8.75171e-06
LOC100569330	uncharacterized LOC100569330	29.9108	34.202	0.193419	9.12542e-06
LOC100168478	cyclin-dependent kinase 5 activator 1-like	32.5228	37.9023	0.220832	9.14565e-06
LOC100163275	e3 ubiquitin-protein ligase HECTD1-like	46.8152	51.0923	0.12613	1.37523e-05
LOC103308441	LOC103308441	1.74156	0.702781	-1.30924	1.44417e-05
LOC100572767	uncharacterized LOC100572767	115.716	127.938	0.144857	1.5524e-05
LOC100164783	uncharacterized LOC100164783	223.925	242.732	0.116345	1.80563e-05
LOC100160611	NIP3 homolog	65.1239	74.6435	0.196829	1.96926e-05
LOC100167255	fatty acid synthase-like	249.412	260.324	0.0617746	2.31745e-05
LOC100166262	osiris 20-like	165.205	143.072	-0.207516	2.38753e-05
LOC100166039	uncharacterized LOC100166039	7.98271	7.5309	-0.0840563	2.59098e-05
LOC100168892	protein kibra-like	51.2022	56.5448	0.143189	2.59098e-05
LOC103309182	LOC103309182	34.4428	38.8359	0.173185	3.64095e-05
LOC100164676	uncharacterized LOC100164676	17.3041	19.5805	0.1783	3.95643e-05
LOC100167714	lateral signaling target protein 2 homolog	24.556	28.3047	0.204969	4.33957e-05
LOC100144913	diacetyl/L-xylulose reductase	264.399	242.567	-0.12433	4.40639e-05
LOC100166228	tyrosine-protein phosphatase Lar-like	32.9834	37.2251	0.174536	4.70658e-05
LOC100162273	uncharacterized LOC100162273	5.76232	9.07566	0.655353	4.84871e-05
Sdi-1	amino acid transporter	15.5558	12.2656	-0.342839	4.93911e-05
LOC100165903	uncharacterized LOC100165903	37.3391	42.2741	0.179085	5.01621e-05
LOC103309154	LOC103309154	37.1082	44.6808	0.267917	5.08986e-05
LOC100163716	disintegrin and metalloproteinase domain-containing protein 10-like	23.4543	27.0364	0.205053	5.16518e-05
LOC100571168	uncharacterized LOC100571168	87.0674	64.8908	-0.424119	5.16995e-05
LOC100162408	homeodomain-interacting protein kinase 2-like	34.9395	39.4716	0.175954	5.75893e-05
LOC100164670	zinc finger SWIM domain-containing protein 6-like	25.8509	28.8925	0.160481	5.89409e-05
LOC100167446	60S ribosomal protein L8-like	1154.78	1102.92	-0.0662899	6.01552e-05
LOC100159138	amino acid transporter	46.2895	40.3475	-0.198206	6.05414e-05
LOC100160807	uncharacterized LOC100160807	43.4639	48.5123	0.158533	6.08782e-05
LOC100162562	nuclear hormone receptor FTZ-F1-like	90.6746	98.7038	0.122407	6.08782e-05
LOC100168822	uncharacterized LOC100168822	414.328	440.524	0.0884457	6.08782e-05
LOC100160289	heat shock protein 70 A1-like	5.77442	3.62276	-0.672588	6.33326e-05
LOC100162030	juxtaposed with another zinc finger protein 1-like	56.0603	47.8974	-0.227034	6.33811e-05
LOC100167436	eukaryotic translation initiation factor 4H-like	192.337	174.72	-0.138592	6.75917e-05
LOC100570349	heat shock protein 68-like	3.37561	1.47683	-1.19265	7.14407e-05
LOC100168178	low affinity cationic amino acid transporter 2-like	17.8574	14.3402	-0.316448	8.56336e-05
LOC100163455	heat shock 70 kDa protein 4L-like	209.898	197.555	-0.0874304	9.70636e-05
LOC100168359	protein goliath-like	60.4505	68.2619	0.175326	0.000104975
LOC100165618	kinesin-like protein CG14535-like	9.67564	12.4484	0.363533	0.000106423
LOC100165332	ribose-phosphate pyrophosphokinase 1-like	236.064	216.614	-0.124049	0.000113075
LOC100168031	uncharacterized LOC100168031	22.0178	27.0676	0.297893	0.000114278
LOC100163126	uncharacterized LOC100163126	207.938	184.116	-0.175538	0.000115689
LOC100159192	t-complex protein 1 subunit beta-like	165.956	151.97	-0.127015	0.000123002
LOC100161568	uncharacterized LOC100161568	322.151	350.175	0.120341	0.000125911
LOC100162386	peptidyl-prolyl cis-trans isomerase-like	1248.21	1187.89	-0.0714652	0.000127804
LOC100165638	histone acetyltransferase MYST4-like	45.5654	50.6178	0.151706	0.000142824
LOC100164948	uncharacterized LOC100164948	17.8839	21.6332	0.274582	0.000143256
LOC100168174	facilitated trehalose transporter Tret1-like	22.17	17.1651	-0.369135	0.000143256
LOC103308509	LOC103308509	93.1946	107.061	0.200121	0.000145749
LOC100572275	uncharacterized LOC100572275	44.7501	50.2822	0.168157	0.000150717
LOC100168453	uncharacterized LOC100168453	306.041	321.238	0.0699222	0.000152435
LOC100162102	t-complex protein 1 subunit delta-like	194.686	179.964	-0.113445	0.00016598
LOC100162245	protein MON2 homolog	21.594	24.2714	0.168621	0.000187291
LOC100161786	uncharacterized LOC100161786	64.136	50.4567	-0.346089	0.000189304
LOC100167863	uncharacterized LOC100167863	176.311	157.66	-0.16131	0.000189304
LOC100169576	facilitated trehalose transporter Tret1-like	16.0763	20.9466	0.381781	0.000189304
LOC100161470	rho guanine nucleotide exchange factor 11-like	22.5599	25.6025	0.182524	0.000196963
LOC100165275	facilitated trehalose transporter Tret1-like	17.5231	13.4846	-0.377951	0.000222645
cp28	cuticular protein 28	989.907	934.801	-0.082633	0.000227859
LOC100160617	guanylate cyclase 32E-like	26.9195	30.4391	0.177274	0.000231214
LOC100161508	uncharacterized LOC100161508	1705.38	1751.01	0.0380941	0.000240757
LOC100165015	sphingomyelin phosphodiesterase-like	31.6321	36.4841	0.205876	0.000240757
LOC100166524	LOC100166524	32.5532	35.4579	0.123308	0.000244741
LOC100169357	uncharacterized LOC100169357	746.672	773.994	0.0518468	0.000244741
LOC100161842	uncharacterized LOC100161842	330.565	312.661	-0.0803348	0.000252035
LOC100167366	60S ribosomal protein L4-like	1122.53	1083.46	-0.0511057	0.000255779
LOC100166760	cytochrome P450 4C1-like	39.2809	45.7943	0.221338	0.00026378
LOC100168452	t-complex protein 1 subunit eta-like	193.739	179.273	-0.11196	0.000269238
LOC100161207	tight junction protein ZO-2-like	41.2748	45.6689	0.145951	0.000279149
LOC100165138	plasma membrane calcium-transporting ATPase 3-like	135.192	141.651	0.0673257	0.000279149
LOC100161248	eukaryotic initiation factor 4A-like	1834.09	1788.37	-0.0364193	0.000294219
LOC100167724	uncharacterized LOC100167724	16.6639	19.402	0.219483	0.000300814
LOC100166950	uncharacterized LOC100166950	206.192	220.36	0.0958705	0.000313525
LOC100572970	uncharacterized LOC100572970	33.5212	37.2905	0.153734	0.000321857
LOC100158833	t-complex protein 1 subunit alpha-like	208.009	193.121	-0.107141	0.000323712
LOC100162918	polypyrimidine tract-binding protein 1-like	60.44	66.5725	0.139422	0.000330548
LOC100160994	clavesin-1-like	48.9044	56.2595	0.202131	0.000332047
LOC100166936	MAP/microtubule affinity-regulating kinase 3-like	44.4549	48.3535	0.121278	0.000332447
LOC100165203	alpha,alpha-trehalose-phosphate synthase [UDP-forming] A-like	207.238	217.862	0.0721295	0.000337869
LOC100160368	spectrin beta chain-like	119.678	125.752	0.0714231	0.000339017
LOC100161032	follistatin-related protein 5-like	24.4877	29.0826	0.248096	0.000339017
LOC100168742	uncharacterized LOC100168742	60.7035	67.0283	0.142991	0.000339017
Catb-16a	cathepsin B-16A	289.584	272.25	-0.0890523	0.000352509
LOC100163428	facilitated trehalose transporter Tret1-like	19.2616	15.2553	-0.336412	0.000359824
LOC100167288	protogenin B-like	17.0138	19.8884	0.22523	0.000365656
LOC103310880	LOC103310880	0.224952	2.62915	3.54691	0.000393699
LOC100571189	uncharacterized LOC100571189	29.9581	35.8901	0.260638	0.000394534
LOC100162840	transmembrane protein 132C-like	41.757	46.1502	0.144319	0.00040068
LOC100164941	uncharacterized LOC100164941	71.0045	77.0542	0.117965	0.000407799
LOC100167818	uncharacterized LOC100167818	22.3647	26.004	0.217516	0.000432055
LOC100168069	nostrin-like	53.4608	61.2206	0.195537	0.000432055
LOC103310835	LOC103310835	587.198	510.103	-0.203058	0.000438917
LOC100161599	zinc finger protein 395-like	39.5051	45.8454	0.21474	0.000459492
LOC100164109	neurogenic locus Notch protein-like	49.5133	53.3066	0.106499	0.000497644
LOC100168129	histone-lysine N-methyltransferase, H3 lysine-79 specific-like	35.9573	40.8788	0.185068	0.000531866
LOC100570018	circadian clock-controlled protein-like	823.258	870.019	0.0797023	0.000531866
LOC100166053	protein retinal degeneration B-like	17.2764	19.936	0.206578	0.000567445
LOC100165540	protein extra bases-like	394.39	374.291	-0.0754607	0.000570269
LOC100162480	60S ribosomal protein L13a-like	1191.16	1137.87	-0.0660315	0.000598861
LOC100159472	osiris 6-like	1660.95	1704.68	0.037488	0.00061827
LOC100164800	LOC100164800	159.53	146.467	-0.123252	0.000644627
LOC100168124	LOC100168124	40.9986	47.1223	0.200834	0.000660243
LOC100161220	sterile alpha and TIR motif-containing protein 1-like	22.4965	25.6062	0.186792	0.000678048
LOC100161456	uncharacterized LOC100161456	38.3974	42.9774	0.16257	0.000678048
LOC100164473	fat-like cadherin-related tumor suppressor homolog	11.3685	12.7513	0.165606	0.000705734
LOC100159263	uncharacterized LOC100159263	31.5301	35.2387	0.160431	0.000736808
LOC100160756	LOC100160756	55.5615	60.3186	0.118517	0.000762385
LOC100162790	uncharacterized LOC100162790	16.5943	19.4513	0.229171	0.000858745
LOC100169206	raf homolog serine/threonine-protein kinase phl-like	68.049	61.3464	-0.149595	0.000866358
LOC100145833	mitochondrial ATP synthase F chain-like	665.5	620.734	-0.100464	0.00090132
LOC100160568	uncharacterized LOC100160568	37.7888	45.0049	0.252123	0.000976353
LOC100163966	scavenger receptor class B member 1-like	35.1444	40.3041	0.197632	0.000994241
LOC100167197	epithelial chloride channel protein-like	60.6362	65.4004	0.10912	0.00100509
LOC100167808	uncharacterized LOC100167808	38.0911	42.2353	0.148995	0.00101836
LOC100569581	uncharacterized LOC100569581	10.7082	13.3111	0.313914	0.0010188
LOC100571490	uncharacterized LOC100571490	14.5715	17.6192	0.274004	0.00106934
LOC100164501	beta-amyloid-like protein-like	175.927	186.06	0.080799	0.00109656
Ecr	ecdysone receptor	26.943	30.8069	0.193343	0.0011166
rpl28	ribosomal protein L28	895.795	842.402	-0.0886598	0.00119078
Rps18	ribosomal protein S18	1586.84	1514.12	-0.0676678	0.00119224
LOC100163680	dihydropyrimidine dehydrogenase [NADP+]-like	25.44	28.5745	0.16763	0.00120408
LOC100161303	DE-cadherin-like	42.4524	46.2208	0.122695	0.00132728
LOC100165759	60S ribosomal protein L21-like	755.4	712.455	-0.0844419	0.00132728
LOC100165953	akirin-like	96.6459	106.139	0.135179	0.00132852
LOC100166161	LOC100166161	31.429	35.0052	0.155475	0.00134255
LOC100164179	l-asparaginase-like	52.6307	46.9924	-0.163477	0.00136261
LOC100144869	ATP synthase c-subunit-like	1603.29	1562.14	-0.0375071	0.0013803
LOC100160817	uncharacterized LOC100160817	29.2688	32.5502	0.153303	0.0013803
LOC100162870	uncharacterized LOC100162870	43.3363	48.0262	0.148247	0.0013803
LOC100167680	uncharacterized LOC100167680	33.9228	38.5739	0.185366	0.00138993
LOC100164875	angiomotin-like protein 1-like	56.804	62.529	0.138533	0.001396
Rpl22	ribosomal protein L22	1649.17	1601.63	-0.0422036	0.00146143
LOC100169243	uncharacterized LOC100169243	391.757	380.317	-0.0427529	0.00151272
LOC100163260	upstream activation factor subunit spp27-like	356.781	337.784	-0.0789399	0.00154509
LOC100165301	proton-coupled amino acid transporter 1-like	32.3032	35.9342	0.153685	0.00162329
LOC100165797	inositol-trisphosphate 3-kinase B-like	31.8242	35.713	0.166325	0.00162329
LOC100162964	60S ribosomal protein L9-like	1176.59	1128.57	-0.0601158	0.00164393
LOC100159043	protein tiptop-like	37.9901	42.279	0.154316	0.00166814
LOC100161074	glutamate-rich WD repeat-containing protein 1-like	55.1499	47.9102	-0.203026	0.00166857
LOC100169058	amyloid beta A4 precursor protein-binding family B member 1-interacting protein-like	39.7448	44.0504	0.148387	0.0016826
Rps25-1	ribosomal protein S25 homolog 1	570.702	529.679	-0.107621	0.0017469
LOC100163483	uncharacterized LOC100163483	19.1329	23.0064	0.265983	0.00175007
LOC100165062	uncharacterized LOC100165062	2.57686	4.26173	0.725827	0.00178891
Sec61a1	Sec61 alpha 1 subunit	193.018	180.997	-0.0927659	0.00178891
LOC100160845	acetyl-coenzyme A transporter 1-like	10.8974	8.19596	-0.411005	0.00183612
LOC100162684	cyclin-L2-like	45.837	52.4044	0.193175	0.00190246
LOC100162988	phosphatidate phosphatase LPIN3-like	56.587	61.9903	0.131574	0.00190637
LOC100168260	nucleolysin TIAR-like	116.862	107.858	-0.115672	0.00199633
LOC100574987	uncharacterized LOC100574987	27.6256	30.5291	0.144179	0.0020251
LOC100574964	bifunctional enzyme CarRP-like	20.8617	16.7053	-0.320551	0.00203494
LOC100163696	uncharacterized LOC100163696	41.208	44.5251	0.111694	0.00207744
LOC100163506	uncharacterized LOC100163506	60.2333	52.8674	-0.188184	0.00234512
LOC100158928	putative odorant-binding protein A10-like	136.166	123.644	-0.139174	0.00236563
LOC100163341	ribosomal protein L10Ae-like	2207.36	2136.06	-0.0473698	0.00236563
LOC100162565	uncharacterized LOC100162565	4.99964	6.68389	0.418864	0.00246304
LOC100159519	uncharacterized LOC100159519	33.1277	36.8604	0.154036	0.00251268
LOC100167794	protein outspread-like	39.0023	42.4139	0.12098	0.00265039
LOC100159179	t-complex protein 1 subunit zeta-like	156.923	145.814	-0.105923	0.00269111
Hadh	L-3-hydroxyacyl-Coenzyme A dehydrogenase	134.94	122.005	-0.145372	0.00272401
LOC100162791	uncharacterized LOC100162791	44.3528	38.8635	-0.190608	0.002784
LOC100574951	cuticle protein-like	501.668	466.929	-0.103531	0.00280392
LOC100169384	moesin/ezrin/radixin homolog 1-like	213.419	202.282	-0.0773171	0.00287995
LOC100165109	ribosomal protein L19e-like	1945.87	1881.65	-0.0484132	0.00292863
LOC103309588	LOC103309588	190.423	212.238	0.156475	0.00293547
LOC100164052	prestin-like	14.7622	12.1044	-0.286387	0.00307249
LOC100165264	nucleosome-remodeling factor subunit NURF301-like	27.7556	30.3185	0.127419	0.003125
LOC103308203	LOC103308203	7.64149	4.86128	-0.652519	0.003125
LOC100162973	clavesin-1-like	140.024	150.906	0.107978	0.00315231
LOC100163615	uncharacterized LOC100163615	67.5264	76.5915	0.181733	0.00315636
LOC100158859	zinc transporter ZIP3-like	33.9243	29.2507	-0.21385	0.00322388
LOC100159664	mitochondrial 2-oxoglutarate/malate carrier protein-like	66.7709	60.2259	-0.148835	0.00323636
LOC100167459	uncharacterized LOC100167459	19.767	22.6765	0.198111	0.0032557
LOC100158663	tetratricopeptide repeat protein 28-like	19.4661	21.6258	0.15179	0.00325887
LOC100161469	serine/threonine-protein kinase tousled-like 1-like	35.9196	39.4092	0.133761	0.00325887
LOC100164031	uncharacterized LOC100164031	32.0156	36.9528	0.206911	0.00325887
LOC100164192	collagen alpha-2(I) chain-like	31.6226	34.6583	0.132247	0.00325887
LOC100164870	uncharacterized LOC100164870	29.4069	31.4478	0.0968042	0.00325887
LOC100161558	uncharacterized LOC100161558	28.58	32.2171	0.172821	0.00332655
Rtnl1	reticulon 1	144.84	135.663	-0.0944275	0.0033283
LOC100159783	sorbitol dehydrogenase-like	99.5241	89.2923	-0.156509	0.00337397
LOC100163910	uncharacterized LOC100163910	60.7779	66.1176	0.121489	0.00337397
LOC100575199	sodium-independent sulfate anion transporter-like	25.3491	20.5811	-0.300618	0.00352058
LOC100168140	POU domain protein CF1A-like	65.0164	71.6744	0.140654	0.00355892
LOC103310328	LOC103310328	154.702	162.06	0.0670364	0.00358421
LOC100165704	uncharacterized LOC100165704	21.0789	23.2212	0.139643	0.00385583
Tapdelta	translocon-associated protein delta	218.162	199.179	-0.131338	0.00390415
LOC100169373	uncharacterized LOC100169373	31.3429	34.6546	0.144908	0.00396442
LOC100162199	WW domain-containing transcription regulator protein 1-like	36.6564	40.324	0.137573	0.00403386
LOC100168264	uncharacterized LOC100168264	22.8879	26.3266	0.201933	0.00415868
LOC100164712	protein cereblon homolog	35.6709	29.845	-0.257259	0.00444185
LOC100162976	translocating chain-associated membrane protein 1-like 1-like	86.3925	78.1081	-0.145434	0.00451091
LOC100169456	choline/ethanolamine kinase-like	34.574	38.794	0.166148	0.00451091
LOC100163176	insulin-like growth factor 2 mRNA-binding protein 1-like	120.171	126.782	0.0772608	0.00454236
LOC100569963	uncharacterized LOC100569963	28.0704	33.6972	0.263579	0.0045993
LOC100162780	uncharacterized LOC100162780	5.19297	6.85729	0.401081	0.00460164
LOC100159560	cystathionase-like	497.247	461.461	-0.107756	0.00465624
LOC100160019	teneurin-3-like	32.0134	34.6604	0.11461	0.00485867
LOC100160275	eukaryotic initiation factor 4A-III-like	120.447	110.049	-0.13025	0.00485867
LOC100144895	cytochrome c-like protein	494.672	461.635	-0.0997181	0.00538921
LOC100164582	aromatic-L-amino-acid decarboxylase-like	2.43908	1.31237	-0.894162	0.00540729
LOC100570719	uncharacterized LOC100570719	33.084	37.2721	0.17196	0.00552919
LOC100163004	uncharacterized LOC100163004	66.5238	72.0389	0.114907	0.00566199
LOC100168353	epidermal growth factor receptor-like	42.3402	45.3436	0.0988724	0.00567175
LOC100164349	small ubiquitin-related modifier-like	97.3832	88.2074	-0.142774	0.00569232
LOC100166599	uncharacterized LOC100166599	45.3224	52.0904	0.200792	0.00573269
LOC100161138	transcription factor AP-1-like	33.2988	37.8663	0.185442	0.00580684
LOC100167382	60S ribosomal protein L17-like	1930.49	1865.38	-0.0495051	0.00584065
LOC100166574	uncharacterized LOC100166574	289.18	301.962	0.0624017	0.00598887
LOC100165473	zinc finger protein 266-like	4.6228	2.8709	-0.687264	0.00601026
LOC100158736	facilitated trehalose transporter Tret1-like	6.68141	8.58279	0.361294	0.00613075
LOC100165921	uncharacterized LOC100165921	120.326	130.475	0.116825	0.00641995
LOC100161548	stAR-related lipid transfer protein 13-like	18.2432	20.3979	0.161062	0.00645934
LOC100164591	uncharacterized LOC100164591	49.2732	52.7677	0.0988518	0.00645934
LOC100164725	molybdenum cofactor sulfurase-like	89.127	81.9642	-0.120869	0.00645934
LOC100165237	f-box only protein 11-like	30.3671	33.7439	0.152115	0.0065492
LOC100164214	uncharacterized LOC100164214	853.568	815.732	-0.0654117	0.00656586
LOC100574802	x-box-binding protein 1-like	89.2737	97.3636	0.125147	0.00656586
LOC100161761	uncharacterized LOC100161761	13.3301	15.0941	0.179301	0.0066804
LOC103307785	LOC103307785	5.10623	1.52729	-1.74128	0.00677395
LOC100160397	homeobox protein prospero-like	23.2939	26.1975	0.169477	0.00679154
LOC100169180	solute carrier family 25 member 36-like	17.8829	20.6762	0.20939	0.00689534
LOC100570619	uncharacterized LOC100570619	37.6393	41.8209	0.151984	0.00698545
LOC100167084	lipid storage droplets surface-binding protein 1-like	120.576	131.339	0.123357	0.00708349
LOC100164777	fatty acid synthase-like	15.7446	17.8712	0.182779	0.00747901
LOC100163301	uncharacterized LOC100163301	30.4426	33.4511	0.13596	0.0076582
LOC100168886	very low-density lipoprotein receptor-like	50.481	54.7234	0.116416	0.00777924
LOC100166947	cAMP-specific 3',5'-cyclic phosphodiesterase-like	40.1104	44.3655	0.14546	0.00789854
LOC100165699	mitochondrial folate transporter/carrier-like	31.9823	27.8945	-0.197291	0.00803269
LOC100163597	omega-amidase NIT2-like	174.815	159.757	-0.12995	0.00831039
LOC100167358	probable 28S ribosomal protein S25, mitochondrial-like	42.4171	33.943	-0.321532	0.00867896
LOC103308723	LOC103308723	51.4775	46.3488	-0.151408	0.00885717
LOC100167145	heat shock protein 70 B2-like	10.8708	8.59902	-0.338209	0.00897711
LOC100159613	circadian clock-controlled protein-like	169.109	181.072	0.09861	0.00924285
LOC100166678	uncharacterized LOC100166678	242.239	252.756	0.061317	0.0093477
LOC100166680	ion transport peptide-like	22.0031	26.1226	0.247589	0.00941157
Fib	fibrillarin	276.51	258.695	-0.0960767	0.00957419
LOC100169308	protein turtle-like	32.9867	36.0269	0.127188	0.00964912
LOC100167688	supervillin-like	36.0123	39.0209	0.115759	0.00971916
LOC100162066	glucosamine--fructose-6-phosphate aminotransferase [isomerizing] 2-like	80.5322	74.0117	-0.121812	0.00987709
LOC100162198	uncharacterized LOC100162198	26.0421	31.7103	0.284103	0.00987709
LOC100169284	high-affinity choline transporter 1-like	27.0384	30.6525	0.180998	0.00991999
LOC100169293	staphylococcal nuclease domain-containing protein 1-like	576.228	590.654	0.0356723	0.00993516
LOC100160473	cyclic AMP-responsive element-binding protein 1-like	18.8956	21.4135	0.180467	0.00996677
LOC100159564	glycogen debranching enzyme-like	24.8539	22.5424	-0.140825	0.0100571
LOC100159441	facilitated trehalose transporter Tret1-like	47.0395	49.9676	0.0871203	0.0100696
LOC100161316	hemicentin-2-like	62.6485	66.3966	0.0838305	0.0100696
LOC100163271	calnexin-like	138.655	129.539	-0.0981183	0.0101781
LOC100162025	uncharacterized LOC100162025	55.7025	58.8768	0.079956	0.0103031
LOC100162487	uncharacterized LOC100162487	17.1636	19.2166	0.163001	0.0103031
LOC100159410	40S ribosomal protein S9-like	1565.63	1512.17	-0.0501228	0.0103517
LOC100163585	uncharacterized LOC100163585	12.6705	17.0389	0.427363	0.0103551
LOC100166576	uncharacterized LOC100166576	34.2729	37.1069	0.114617	0.0103551
LOC100169160	Down syndrome cell adhesion molecule-like protein CG42256-like	6.74428	8.16238	0.275326	0.0104282
LOC100169166	integrin alpha-PS2-like	73.7431	78.721	0.0942405	0.0107277
LOC100167607	uncharacterized LOC100167607	468.176	442.486	-0.0814191	0.0108119
LOC100163927	ribosome biogenesis protein BOP1 homolog	45.8601	40.9962	-0.161748	0.0108376
LOC100161938	ATP-dependent RNA helicase WM6-like	167.992	158.043	-0.0880708	0.0110692
LOC100162653	protein daughterless-like	25.5316	28.4464	0.155959	0.0110692
LOC100165729	translocon-associated protein subunit alpha-like	271.399	254.046	-0.0953258	0.0113568
LOC100167052	nephrin-like	8.76315	10.3257	0.236714	0.0113568
LOC100166500	uncharacterized LOC100166500	36.6652	40.982	0.160579	0.011391
LOC100168099	alkyldihydroxyacetonephosphate synthase-like	7.58099	5.69914	-0.411641	0.011391
Cct5	chaperonin containing TCP1, subunit 5 (epsilon)	288.634	275.637	-0.0664717	0.0116121
LOC100168973	eukaryotic translation initiation factor 3 subunit H-like	138.578	128.364	-0.110452	0.0116597
LOC100160545	prostaglandin E2 receptor EP3 subtype-like	25.882	30.3413	0.229333	0.0120042
LOC100164198	tyrosine kinase receptor Cad96Ca-like	40.0092	43.9267	0.134765	0.0120042
LOC100163277	uncharacterized LOC100163277	6.47163	8.34028	0.365967	0.012032
LOC100159213	nose resistant to fluoxetine protein 6-like	14.1216	17.0688	0.273454	0.0121024
LOC100167299	ornithine decarboxylase-like	597.07	582.008	-0.0368611	0.012131
LOC100144909	mitochondrial ATP synthase gamma-subunit	506.231	483.096	-0.0674845	0.0123282
LOC100166754	ribosomal protein L7Ae-like	1198.76	1162.23	-0.044635	0.0123286
Ube2g1	ubiquitin-conjugating enzyme E2G 1	70.2324	63.5694	-0.143805	0.0123286
LOC100165844	coiled-coil domain-containing protein 43-like	24.8105	19.9397	-0.31531	0.0123977
cp44	cuticular protein 44	380.61	361.007	-0.0762847	0.0125503
LOC100570991	sentrin-specific protease 2-like	16.5394	19.405	0.230521	0.0128524
LOC100165054	lipoamide acyltransferase component of branched-chain alpha-keto acid dehydrogenase complex, mitochondrial-like	378.068	394.772	0.062372	0.0136237
LOC100159055	alpha-tocopherol transfer protein-like	153.593	164.804	0.101643	0.0138637
LOC100166352	chloride channel protein 2-like	4.39416	3.20608	-0.454775	0.0138637
Psmb2	proteasome beta 2 subunit	117.465	104.355	-0.170729	0.0138957
LOC100571832	uncharacterized LOC100571832	2.41412	3.14208	0.380223	0.0140756
LOC100163234	uncharacterized LOC100163234	35.1529	38.2035	0.120061	0.0142215
LOC100166061	rho GTPase-activating protein 18-like	17.7052	20.38	0.202981	0.0143521
LOC100575359	uncharacterized LOC100575359	131.01	120.154	-0.124787	0.0143521
LOC100165518	cadherin-related tumor suppressor-like	17.3445	18.7632	0.113428	0.0144037
LOC100163259	uncharacterized LOC100163259	36.1291	39.8308	0.140723	0.0144186
LOC100160293	phosphoglucomutase-like	256.616	268.931	0.0676249	0.0148242
LOC100169407	jmjC domain-containing histone demethylation protein 1-like	36.1453	38.7479	0.10031	0.0148242
LOC100167554	uncharacterized LOC100167554	26.8617	29.2948	0.125092	0.0150932
LOC100165140	dnaJ protein homolog 1-like	94.5707	86.2776	-0.132407	0.0152731
LOC100166234	uncharacterized LOC100166234	6.98523	8.71519	0.319224	0.015484
LOC100166186	prolyl 4-hydroxylase subunit alpha-2-like	89.3401	82.0697	-0.122457	0.0156546
LOC100165278	sodium-independent sulfate anion transporter-like	3.19298	2.22971	-0.518051	0.0158612
Rad23	rad23 protein	97.3129	89.3424	-0.123286	0.0158612
LOC100164113	cuticle protein-like	957.14	909.466	-0.0737103	0.0159392
LOC100167070	uncharacterized LOC100167070	17.0431	19.8579	0.22053	0.0159392
LOC100168568	protein kinase shaggy-like	49.3272	53.6784	0.121958	0.0159392
LOC103309625	LOC103309625	21.3483	24.902	0.222137	0.0160459
cp34	cuticular protein 34	579.718	545.615	-0.0874693	0.0162023
LOC100160111	probable maltase L-like	154.726	145.49	-0.0887957	0.0162506
LOC100169258	organic cation transporter-like protein-like	68.4005	62.4096	-0.132239	0.0164059
LOC100570266	uncharacterized LOC100570266	6.45756	7.75903	0.264887	0.0166039
LOC100164630	uncharacterized LOC100164630	654.669	626.486	-0.0634834	0.0166544
LOC100160168	sortilin-related receptor-like	45.005	47.8723	0.0891057	0.0170931
LOC100165102	methylthioribose-1-phosphate isomerase-like	76.5444	69.7986	-0.133101	0.0174236
LOC100163067	wolframin-like	25.2837	22.1945	-0.188003	0.0175453
LOC103308433	LOC103308433	12.0566	10.8503	-0.152085	0.0175453
LOC100572007	probable cytochrome P450 6a14-like	69.0611	62.6376	-0.140844	0.0175611
LOC100570364	uncharacterized LOC100570364	6.67148	8.18118	0.294301	0.0175727
LOC100163169	40S ribosomal protein SA-like	1123.68	1092.04	-0.041212	0.0175914
LOC100163173	uncharacterized LOC100163173	67.0048	71.7707	0.0991316	0.0178427
LOC100572328	uncharacterized LOC100572328	43.6531	49.1155	0.170094	0.0179314
LOC100573477	LOC100573477	3.22073	4.63421	0.524936	0.0179394
LOC100165396	uncharacterized LOC100165396	21.9497	18.5001	-0.246668	0.018039
LOC100164447	activated RNA polymerase II transcriptional coactivator p15-like	52.4907	45.7141	-0.199426	0.0180395
LOC100164406	voltage-dependent calcium channel type A subunit alpha-1-like	11.2488	12.7344	0.178948	0.0184107
LOC100167165	scavenger receptor class B member 1-like	76.8127	81.651	0.0881257	0.0184107
LOC100168088	LOC100168088	39.1805	42.0617	0.102371	0.0184107
LOC100164230	RNA-binding protein MEX3B-like	84.3938	91.3179	0.113761	0.0184152
LOC100165249	uncharacterized LOC100165249	15.3828	18.051	0.230761	0.0185103
LOC100569533	uncharacterized LOC100569533	1.09197	0.372872	-1.55018	0.0188965
LOC100161660	uncharacterized LOC100161660	34.1985	36.8454	0.107552	0.0190215
LOC100165510	polyglutamine-binding protein 1-like	22.1106	17.9035	-0.304496	0.0190628
LOC100570979	uncharacterized LOC100570979	14.1281	18.3681	0.37863	0.019199
LOC100161026	uncharacterized LOC100161026	38.3666	42.687	0.153946	0.0192502
LOC100571463	uncharacterized LOC100571463	21.0983	23.2007	0.137045	0.0193367
LOC100162278	small ubiquitin-related modifier-like	38.3398	33.1565	-0.209551	0.0195981
LOC100160814	tyrosine-protein phosphatase Lar-like	26.3305	33.3999	0.343111	0.0201184
LOC100168153	clavesin-1-like	109.238	118.644	0.119169	0.0201412
LOC100161030	transitional endoplasmic reticulum ATPase TER94-like	324.485	313.25	-0.0508328	0.0203114
LOC100164311	Histone H2AV (H2A.F/Z)-like	360.407	338.457	-0.0906523	0.0203333
LOC100168721	RNA polymerase-associated protein LEO1-like	32.8025	28.8594	-0.184764	0.0207006
LOC100169082	uncharacterized LOC100169082	65.5131	58.8525	-0.154679	0.0211543
LOC100168659	insulin-like receptor-like	18.2846	20.4072	0.158446	0.0215885
LOC100161360	putative ATP-dependent RNA helicase me31b-like	77.6286	72.7975	-0.0927003	0.0219698
LOC100161542	serine/threonine-protein phosphatase 2A 65 kDa regulatory subunit A alpha isoform-like	130.13	122.153	-0.0912584	0.0219698
LOC100164957	ornithine decarboxylase antizyme 1-like	963.932	932.447	-0.0479081	0.0222723
LOC100164538	uncharacterized LOC100164538	862.224	836.182	-0.0442457	0.0224448
LOC100166955	linear gramicidin synthase subunit D-like	9.13194	10.8069	0.242963	0.0224448
Ran	GTP-binding nuclear protein Ran	343.204	326.408	-0.07239	0.0227536
LOC100159232	eukaryotic translation initiation factor 4 gamma 3-like	78.6861	74.9506	-0.0701697	0.02326
LOC100164711	peroxidase-like	59.6564	64.2999	0.108138	0.0235175
LOC100164050	60S ribosomal protein L6-like	1305.94	1267.96	-0.0425792	0.0236243
LOC100161326	serine/threonine-protein kinase minibrain-like	27.6548	30.6288	0.147357	0.0240637
LOC100169345	peroxiredoxin-6-like	227.391	215.517	-0.0773735	0.0241499
LOC103311148	LOC103311148	5.35539	7.20475	0.427959	0.0245787
LOC100163056	serine/threonine-protein kinase tricorner-like	16.658	18.9861	0.188728	0.0246881
LOC100165723	protein fem-1 homolog CG6966-like	94.2465	102.311	0.118445	0.0249279
LOC100168529	uncharacterized LOC100168529	5.58744	3.79764	-0.557086	0.0249279
LOC100574823	uncharacterized LOC100574823	32.315	35.0518	0.117282	0.0251343
LOC100167881	uncharacterized LOC100167881	108.15	98.5121	-0.134661	0.0252356
LOC100167879	uncharacterized LOC100167879	11.343	13.3613	0.236264	0.0257085
LOC100167859	uncharacterized LOC100167859	13.6752	16.6952	0.287876	0.0258007
LOC100164960	pseudouridylate synthase 7 homolog	19.6319	16.6445	-0.238154	0.0260675
LOC100161527	uncharacterized LOC100161527	20.4631	23.3081	0.1878	0.0262219
LOC100163781	uncharacterized LOC100163781	19.321	21.4822	0.152972	0.0262219
LOC103311752	LOC103311752	678.494	643.262	-0.0769285	0.0262219
LOC100167868	uncharacterized LOC100167868	60.4085	64.8376	0.102079	0.026548
LOC100164391	hemocyte protein-glutamine gamma-glutamyltransferase-like	97.0323	90.4145	-0.101912	0.0265486
LOC100570296	protein fem-1 homolog CG6966-like	83.6098	93.1338	0.155634	0.0266874
LOC100162255	proteasome subunit beta type-like	69.3586	62.1979	-0.15721	0.0268428
LOC100165720	NAD kinase-like	32.8319	36.0213	0.133752	0.0269701
LOC100166370	e3 ubiquitin-protein ligase TRIM9-like	21.6686	25.0777	0.210796	0.0270101
LOC100159847	soluble nsf attachment protein (snap)-like	68.5539	60.8725	-0.171448	0.0271073
LOC100166128	fructose-bisphosphate aldolase-like	784.476	766.303	-0.0338144	0.0271073
LOC100571074	proline dehydrogenase 1, mitochondrial-like	182.332	194.228	0.0911871	0.0271073
LOC100168119	LOC100168119	9.83455	11.5878	0.236675	0.0275507
LOC100572846	uncharacterized LOC100572846	12.5928	14.3588	0.189331	0.0275507
Elovl6	ELOVL family member 6, elongation of long chain fatty acids	172.052	180.065	0.0656731	0.0276523
LOC103309699	LOC103309699	12.6905	10.8823	-0.22176	0.0278794
LOC100161665	protein sarah-like	21.3013	25.4744	0.258103	0.0279789
LOC100159488	DNA topoisomerase 1-like	126.231	131.969	0.0641274	0.0282031
LOC100160528	nucleolar complex protein 2 homolog	31.9565	28.2497	-0.177871	0.0287768
LOC100161688	dual specificity tyrosine-phosphorylation-regulated kinase 2-like	25.8755	28.7288	0.150911	0.0287768
LOC100159253	uncharacterized LOC100159253	89.0242	80.8266	-0.139368	0.0288222
LOC100165172	uncharacterized LOC100165172	16.097	20.8248	0.371503	0.0288222
LOC103309948	LOC103309948	1.43074	2.64963	0.889032	0.0289215
LOC100163761	uncharacterized LOC100163761	3.84732	5.58258	0.537081	0.0289555
LOC100168857	glucose dehydrogenase [acceptor]-like	25.1243	28.1994	0.166581	0.0289555
LOC100168936	uncharacterized LOC100168936	57.6343	64.3037	0.157973	0.0289983
LOC100164905	uncharacterized LOC100164905	579.01	558.538	-0.0519328	0.029153
LOC100159244	slit homolog 3 protein-like	31.2101	33.5861	0.105849	0.0294574
LOC100159795	protein phosphatase 1 regulatory subunit 3B-like	21.3424	19.3795	-0.139191	0.0294574
LOC100166231	uncharacterized LOC100166231	4.97306	6.1535	0.307272	0.0298473
LOC100160559	6-phosphofructo-2-kinase/fructose-2,6-biphosphatase-like	233.337	242.215	0.0538731	0.0306593
LOC100165251	pyridoxal-dependent decarboxylase domain-containing protein 1-like	15.1797	12.8057	-0.245352	0.0306662
LOC100160344	cell growth regulator with RING finger domain protein 1-like	54.2355	59.945	0.144403	0.0315206
LOC100161615	inter-alpha (globulin) inhibitor H4-like	104.038	110.289	0.0841783	0.0315206
LOC100162069	uncharacterized LOC100162069	10.3254	12.534	0.27965	0.0315206
LOC100162757	talin-1-like	37.9432	40.7259	0.102103	0.0315206
LOC100168575	uncharacterized LOC100168575	21.604	23.8504	0.142718	0.0315206
Rpl15	ribosomal protein L15	1411.78	1375.54	-0.0375172	0.0315206
LOC100161772	uncharacterized LOC100161772	33.4117	35.2766	0.0783623	0.0317504
LOC100571840	uncharacterized LOC100571840	129.33	119.026	-0.11978	0.0319582
LOC100570287	zinc finger protein Xfin-like	44.9664	49.4295	0.136523	0.0319973
LOC100572393	RNA-binding protein Musashi homolog Rbp6-like	35.56	42.4501	0.255515	0.0320307
LOC100161976	phosphate carrier protein, mitochondrial-like	722.818	702.396	-0.0413478	0.0325512
LOC100168864	peptidyl-prolyl cis-trans isomerase FKBP1A-like	641.555	613.698	-0.0640429	0.0325512
LOC100159203	uncharacterized LOC100159203	50.6551	54.7741	0.112786	0.0336111
LOC100164468	uncharacterized LOC100164468	4.23524	5.38796	0.347294	0.0336111
LOC100163339	glutaryl-Coenzyme A dehydrogenase-like	110.885	120.203	0.116403	0.033671
LOC100160384	proton-coupled amino acid transporter 4-like	125.966	117.591	-0.0992567	0.0340433
LOC100168855	low-density lipoprotein receptor-related protein 2-like	43.473	45.8278	0.0761049	0.0343175
cp29	cuticular protein 29	1387.88	1345.7	-0.0445155	0.0343175
LOC100569448	SET and MYND domain-containing protein 4-like	4.46246	3.09748	-0.526742	0.0343966
LOC100165804	triosephosphate isomerase-like	366.543	349.608	-0.0682402	0.0345004
LOC100571599	lachesin-like	6.89667	3.943	-0.806604	0.0345004
LOC100166608	tyrosine-protein phosphatase 99A-like	13.2842	15.3936	0.212625	0.0345919
LOC100158920	uncharacterized LOC100158920	26.0877	30.3231	0.217047	0.0351939
LOC100163958	cationic amino acid transporter 4-like	27.6035	31.3988	0.185858	0.0353585
ACYPI56194	putative exosome complex exonuclease rrp40-like	36.6686	30.5891	-0.261526	0.0354553
LOC100165749	probable ATP-dependent RNA helicase DDX31-like	38.5513	34.6285	-0.154821	0.0354553
LOC100166426	fatty acid synthase-like	62.0862	65.5668	0.0786929	0.0354553
LOC100169395	laminin subunit alpha-like	54.9113	57.746	0.0726167	0.0354553
Rps26	ribosomal protein S26	1165.1	1118.08	-0.0594306	0.0354553
LOC100159856	e3 ubiquitin-protein ligase RFWD3-like	34.0469	37.9248	0.155618	0.0357145
LOC100163552	uncharacterized LOC100163552	98.4967	104.342	0.0831776	0.0359316
LOC100166785	uncharacterized LOC100166785	1312.07	1279.7	-0.0360279	0.0359959
LOC100167567	H/ACA ribonucleoprotein complex subunit 4-like	84.4441	77.9073	-0.116239	0.0360498
LOC100160779	protein tweety-like	28.0139	30.6239	0.128515	0.0361643
LOC100167924	ribosomal protein S13e-like	986.788	946.971	-0.0594214	0.0361643
LOC100159719	neurochondrin homolog	48.7578	44.9233	-0.118169	0.036197
ACYPI38370	uncharacterized LOC100574789	285.295	270.131	-0.0787953	0.0362075
LOC100164129	uncharacterized LOC100164129	88.5671	97.1984	0.13416	0.0362588
LOC100162401	uncharacterized LOC100162401	350.985	334.445	-0.0696404	0.0372053
LOC100163867	uncharacterized LOC100163867	224.746	234.929	0.0639294	0.0372053
LOC103311379	LOC103311379	0.71081	1.44478	1.02332	0.037403
LOC100167019	uncharacterized LOC100167019	120.433	114.044	-0.0786402	0.0381495
LOC100161670	AH receptor-interacting protein-like	126.005	119.326	-0.0785722	0.0387276
LOC100568607	eye-specific diacylglycerol kinase-like	7.45763	9.50661	0.350215	0.0391938
LOC100569275	netrin receptor UNC5B-like	41.7184	45.1324	0.113478	0.0391938
LOC100166457	coiled-coil domain-containing protein 109A-like	24.4388	27.1283	0.15062	0.0397548
LOC100164669	protein FAM46C-like	58.3943	62.9145	0.107565	0.039937
LOC100574960	DNA topoisomerase 2-like	9.18116	6.3793	-0.525277	0.039937
LOC100159797	putative fatty acyl-CoA reductase CG5065-like	117.357	125.814	0.100383	0.0399971
LOC100169483	afadin-like	36.29	38.7776	0.0956515	0.0402663
LOC100159373	n-acetyllactosaminide beta-1,3-N-acetylglucosaminyltransferase-like	75.684	79.8308	0.0769571	0.04038
LOC100165225	pescadillo homolog	121.25	113.69	-0.0928813	0.0404501
LOC100168547	uncharacterized protein C3orf38 homolog	39.4907	34.3932	-0.19939	0.0404501
LOC100570755	uncharacterized LOC100570755	24.6467	27.3434	0.149801	0.0404501
LOC103307628	LOC103307628	31.7387	34.3201	0.112806	0.0404501
Rpl10	ribosomal protein L10	1435.88	1392.65	-0.0440923	0.0404501
LOC100169520	calcium-activated potassium channel slowpoke-like	24.6331	26.7152	0.117066	0.0405172
LOC100167547	tRNA (uracil-5-)-methyltransferase homolog A-like	7.17601	5.60367	-0.356811	0.0409542
LOC100160987	uncharacterized LOC100160987	153.797	160.74	0.0637016	0.0410172
cp35	cuticular protein 35	370.962	347.827	-0.0929034	0.0410662
LOC100161743	uncharacterized LOC100161743	12.4704	9.17254	-0.44312	0.0413099
LOC100161902	protein FAM102A-like	15.0795	17.0868	0.180289	0.0413099
LOC100165963	ZM-domain protein	169.021	158.222	-0.0952523	0.0418778
LOC100159589	metal transporter CNNM2-like	34.9061	37.8383	0.116368	0.0421342
LOC100575335	zinc finger protein 420-like	12.2343	14.6278	0.257781	0.0427835
Ipps	mitochondrial isoprenyl diphosphate synthase	62.0168	56.4146	-0.136589	0.0427905
LOC100162276	adenine phosphoribosyltransferase-like	115.609	104.761	-0.142144	0.0430208
LOC100159966	3-phosphoinositide-dependent protein kinase 1-like	23.9718	26.3326	0.135512	0.0431
LOC100165303	uncharacterized LOC100165303	118.246	124.525	0.0746498	0.0432667
LOC100569203	uncharacterized LOC100569203	4.02432	5.48076	0.44563	0.0440317
LOC100160481	laminin subunit gamma-1-like	84.3144	88.0537	0.0626029	0.0442125
LOC100169354	tRNA pseudouridine synthase A, mitochondrial-like	20.7998	18.0623	-0.203592	0.0442125
LOC103308606	LOC103308606	4.97336	2.94993	-0.753538	0.0442869
LOC100164191	electron transfer flavoprotein subunit alpha, mitochondrial-like	144.249	134.755	-0.0982229	0.044564
LOC100164251	pyruvate dehydrogenase E1 component subunit beta, mitochondrial-like	132.763	124.025	-0.0982334	0.0446173
LOC100165902	facilitated trehalose transporter Tret1-2 homolog	44.5952	39.6968	-0.167866	0.0446173
LOC100572371	uncharacterized LOC100572371	15.5698	18.7462	0.267844	0.0446371
LOC100163240	uncharacterized LOC100163240	8.50934	7.02201	-0.277164	0.0448372
LOC100164771	peroxidase-like	31.3425	34.4736	0.137367	0.0451679
LOC100168075	ribosomal protein S15-like	867.088	826.875	-0.0685109	0.0451679
LOC100159733	phosphorylated CTD-interacting factor 1-like	10.602	12.0944	0.190003	0.0452649
LOC100163085	protein translation factor SUI1 homolog	42.9768	37.2197	-0.207493	0.0452649
cp38	cuticular protein 38	242.404	226.12	-0.100325	0.0453953
LOC100165411	putative ATP-dependent RNA helicase Pl10-like	194.293	185.554	-0.0663948	0.0456642
LOC100169433	uncharacterized LOC100169433	27.0635	29.5092	0.124816	0.0456642
LOC100164896	uncharacterized LOC100164896	23.9979	27.2627	0.184015	0.0461496
LOC100164389	neurogenic locus notch homolog protein 1-like	142.333	151.546	0.0904808	0.0462019
LOC100168596	phospholipase A-2-activating protein-like	44.5885	40.6372	-0.133872	0.0462019
Rplp0	ribosomal protein LP0	1246.17	1213.78	-0.0380057	0.0463457
LOC100168724	zinc finger protein 423 homolog	7.15706	8.39457	0.230088	0.0464965
LOC100168304	inositol monophosphatase 1-like	52.9755	47.4829	-0.157917	0.047026
LOC100165781	heterogeneous nuclear ribonucleoprotein-like	624.208	598.277	-0.0612132	0.047103
LOC100167210	pancreatic lipase-related protein 1-like	44.1508	39.5095	-0.160237	0.047103
LOC100161043	trehalase-like	58.1882	53.6234	-0.117864	0.0478434
LOC100166226	serine/threonine-protein kinase N2-like	41.9057	45.006	0.102969	0.0478434
LOC100167386	uncharacterized LOC100167386	8.15212	9.62711	0.239929	0.0479876
LOC100167082	solute carrier family 22 member 5-like	9.30864	11.1315	0.258006	0.0483782
LOC100166122	ATP synthase subunit delta, mitochondrial-like	218.702	204.45	-0.0972186	0.0483817
LOC100159657	polypeptide N-acetylgalactosaminyltransferase 5-like	47.6315	43.535	-0.129742	0.048571
LOC100160421	uncharacterized LOC100160421	203.436	191.073	-0.0904473	0.048571
LOC100160884	profilin-like	101.367	94.142	-0.106676	0.048571
LOC100161809	uncharacterized LOC100161809	34.068	38.0383	0.159033	0.048571
LOC100163560	uncharacterized LOC100163560	385.449	395.279	0.0363332	0.048571
LOC100164372	muscular protein 20	596.777	574.287	-0.0554201	0.0489038
LOC100161178	l-allo-threonine aldolase-like	41.1853	35.8885	-0.198608	0.0492471
LOC100166301	NADH dehydrogenase [ubiquinone] 1 alpha subcomplex subunit 9, mitochondrial-like	210.559	221.615	0.0738377	0.0492471
LOC100168592	AP-1 complex subunit mu-1-like	45.4945	40.9476	-0.151915	0.0492471
LOC100162051	very long-chain specific acyl-CoA dehydrogenase, mitochondrial-like	86.2584	91.8669	0.0908802	0.0497491
LOC100570193	fatty acid synthase-like	8.07855	9.2361	0.193186	0.0497491
LOC100160119	fibroblast growth factor receptor substrate 3-like	16.0258	13.6312	-0.233484	0.0498858
LOC100164548	uncharacterized LOC100164548	15.582	17.2405	0.145925	0.0498858
LOC100169318	nose resistant to fluoxetine protein 6-like	26.3301	29.1626	0.147406	0.0498858
LOC100575433	BCL-6 corepressor-like	37.6213	42.8909	0.189124	0.0498858
LOC100169367	mothers against decapentaplegic homolog 6-like	30.4707	33.2762	0.127066	0.0499314
LOC100159985	lactase-phlorizin hydrolase-like	2.06522	3.28815	0.670978	0.0506687
LOC100161058	v-type proton ATPase subunit H-like	156.528	146.675	-0.0937978	0.0506998
LOC100160427	pantothenate kinase 1-like	36.8384	40.6894	0.143443	0.0508594
LOC100572725	uncharacterized LOC100572725	16.0226	18.4339	0.202253	0.0510088
LOC100159131	uncharacterized LOC100159131	19.2757	21.5519	0.161032	0.0510117
LOC100161663	tropomyosin-like	313.761	305.619	-0.0379318	0.051341
LOC100159030	CCR4-NOT transcription complex subunit 1-like	17.1931	18.6907	0.120487	0.0514149
LOC100167461	vigilin-like	102.754	98.7468	-0.0573837	0.0519193
LOC100572775	uncharacterized LOC100572775	18.0355	15.3253	-0.234924	0.0521639
Tceb2	transcription elongation factor B polypeptide 2	81.2862	73.423	-0.14678	0.0524059
LOC100159220	polyadenylate-binding protein 2-like	65.1375	59.7418	-0.124747	0.0524132
LOC100573836	uncharacterized LOC100573836	21.8139	24.9938	0.196319	0.0525601
LOC100159550	exonuclease 3'-5' domain-containing protein 2-like	6.9608	8.92067	0.357898	0.0526444
LOC100159286	organic cation transporter protein-like	11.7255	13.5589	0.209597	0.0527709
Cpap3-a1	cuticular protein analogous to peritrophins 3-A1	142.946	132.379	-0.110801	0.0528837
LOC100158668	uncharacterized protein LOC100158668	211.572	197.391	-0.100096	0.0528837
LOC100159758	uncharacterized LOC100159758	23.1919	25.4563	0.134396	0.0528837
LOC100164208	uncharacterized LOC100164208	62.8783	66.7132	0.08541	0.0528837
LOC100166930	tubulin alpha-1C chain-like	21.0043	23.6872	0.17342	0.0528837
LOC100168416	39S ribosomal protein L42, mitochondrial-like	36.3389	30.4123	-0.256862	0.0528837
LOC100169591	cytochrome c oxidase subunit 5B, mitochondrial	527.691	501.946	-0.0721598	0.0528837
LOC100164006	matrix metalloproteinase-16-like	20.3439	22.8132	0.165269	0.0533055
LOC100167928	insulin-degrading enzyme-like	61.7795	58.0806	-0.0890731	0.053323
LOC100167204	uncharacterized LOC100167204	84.2841	88.825	0.0757053	0.0534253
LOC100574673	uncharacterized LOC100574673	10.7699	8.06071	-0.41803	0.0534253
LOC100160404	uncharacterized LOC100160404	73.2167	66.4665	-0.139544	0.0536786
LOC100144776	LOC100144776	103.1	96.5585	-0.0945622	0.0538014
LOC100167373	uncharacterized LOC100167373	8.00635	9.33687	0.221794	0.0538014
LOC103310490	LOC103310490	15.0072	17.2162	0.198112	0.0538014
LOC100165534	cysteine and histidine-rich protein 1 homolog	99.431	106.456	0.0984862	0.053802
LOC100572794	leucine-rich repeat-containing protein 15-like	7.38263	9.75156	0.401498	0.0541607
Gnao1	guanine nucleotide binding protein (G protein), alpha activating activity polypeptide O	58.2963	54.7786	-0.0897932	0.0541671
LOC100159063	uncharacterized protein LOC100159063	157.356	148.012	-0.0883135	0.0541671
LOC100159740	structural maintenance of chromosomes protein 5-like	9.50366	7.92302	-0.262434	0.0541671
LOC100159849	protein wos2-like	457.75	439.017	-0.0602815	0.0541671
LOC100162603	protein sprint-like	30.6033	33.0305	0.110112	0.0541671
LOC100167805	RNA-binding protein squid-like	291.878	276.112	-0.0801144	0.0541671
LOC100168270	gamma-interferon-inducible lysosomal thiol reductase-like	321.423	335.051	0.0599119	0.0541671
LOC100169385	peroxidase-like	0.184183	0.0116776	-3.97932	0.0541671
Bic	bicaudal	756.01	730.043	-0.0504229	0.0544111
LOC100167212	serine/threonine-protein kinase 6-A-like	18.1775	15.4206	-0.237296	0.0548167
LOC100166812	disks large homolog 1-like	20.5331	22.5629	0.135998	0.0548722
LOC100168413	heat shock protein 70 B2-like	4.24484	3.12196	-0.443258	0.0548722
LOC100167867	porphobilinogen deaminase-like	145.984	137.243	-0.0890879	0.0550205
LOC100169216	40S ribosomal protein S16-like	665.21	636.293	-0.0641175	0.0558775
Rps6	ribosomal protein S6	2438.34	2387.22	-0.0305678	0.0560569
LOC100161247	protein tramtrack, alpha isoform-like	38.9748	41.7499	0.0992312	0.0560882
LOC100163579	collagen alpha-1(IV) chain-like	123.148	127.484	0.049923	0.0562592
LOC100169224	uncharacterized LOC100169224	42.1377	45.8015	0.120283	0.057018
LOC100160260	membrane-bound alkaline phosphatase-like	67.2264	61.8645	-0.119917	0.0572073
LOC100159016	uncharacterized LOC100159016	21.6127	24.6374	0.188964	0.0574936
LOC100165784	protein expanded-like	33.5064	35.9432	0.101284	0.0579248
cp68	cuticular protein 68	173.71	187.333	0.108924	0.0579248
LOC100570811	uncharacterized LOC100570811	6.86477	9.00761	0.391934	0.0580135
LOC100167659	facilitated trehalose transporter Tret1-like	3.23598	2.18352	-0.567547	0.0585695
LOC100167764	ATP-binding cassette sub-family D member 2-like	50.1005	53.9918	0.107914	0.0585695
LOC100163107	uncharacterized LOC100163107	34.0155	28.9264	-0.233803	0.0588431
Eif3k	eukaryotic translation initiation factor 3, subunit K	170.612	158.923	-0.102382	0.0591908
LOC100145826	phosphoglycerate mutase	219.962	209.106	-0.0730199	0.0593065
LOC100160252	uncharacterized LOC100160252	132.264	144.888	0.131517	0.0596411
LOC100167781	uncharacterized LOC100167781	554.514	532.009	-0.0597733	0.0599708
LOC100168564	uncharacterized LOC100168564	7.20215	8.7076	0.273847	0.0602133
LOC100166650	troponin C-like	574.427	552.269	-0.0567525	0.0604329
LOC100159229	ATP synthase subunit alpha, mitochondrial-like	1178.56	1157.58	-0.0259195	0.0606381
LOC100167284	post-GPI attachment to proteins factor 2-like	21.9458	24.5645	0.162627	0.0610286
LOC100168481	uncharacterized LOC100168481	44.4216	49.8282	0.165698	0.0610286
LOC100166889	disintegrin and metalloproteinase domain-containing protein 12-like	13.1496	14.7237	0.163116	0.0617367
Tsr	twinstar	913.535	881.26	-0.0518931	0.0621899
LOC100160558	ATP-binding cassette sub-family G member 1-like	26.8798	29.8007	0.148826	0.0631552
LOC100166867	t-complex protein 1 subunit gamma-like	210.667	201.048	-0.0674244	0.063394
[truncated: 11,821 more rows]

## Sheet: S6
Supplementary Table S6: Significantly enriched GO terms associated with genes in crowding-treated maternal sample relative to solitary-treated maternal sample
[truncated: 52 more rows]

[truncated: 2 more sheets: S7, S8]
